# Supplementary material for: German Million Children Cohort: a historical birth cohort based on claims data to investigate the impact of immunisation and other early life factors on the risk of cancer and other diseases in childhood – cohort profile
Source: BMJ Open. 2026 Mar 26;16(3):e113411. doi: 10.1136/bmjopen-2025-113411 (PMC13034273; doi:10.1136/bmjopen-2025-113411)
Supplement: online supplemental file 2 [file bmjopen-16-3-s002.xlsx]

## Sheet: TOC
	Table of contents
	Table	Description
	Supplementary Table 1	Vaccination coverage at age 30 months by birth year in the German Million Children Cohort
	Supplementary Table 2	Vaccination coverage by age in the German Million Children Cohort
	Supplementary Table 3	Cumulative vaccination coverage by age in the German Million Children Cohort

## Sheet: Supplementary Table 1
	(Click to return to the table of contents)
	Supplementary Table 1: Vaccination coverage at age 30 months by birth year in the German Million Children Cohort
		Birth year 2004			Birth year 2005			Birth year 2006			Birth year 2007			Birth year 2008			Birth year 2009			Birth year 2010			Birth year 2011			Birth year 2012			Birth year 2013			Birth year 2014			Birth year 2015			Birth year 2016			Birth year 2017			Birth year 2018
	Vaccine	complete vaccination	incomplete vaccination	unvaccinated	complete vaccination	incomplete vaccination	unvaccinated	complete vaccination	incomplete vaccination	unvaccinated	complete vaccination	incomplete vaccination	unvaccinated	complete vaccination	incomplete vaccination	unvaccinated	complete vaccination	incomplete vaccination	unvaccinated	complete vaccination	incomplete vaccination	unvaccinated	complete vaccination	incomplete vaccination	unvaccinated	complete vaccination	incomplete vaccination	unvaccinated	complete vaccination	incomplete vaccination	unvaccinated	complete vaccination	incomplete vaccination	unvaccinated	complete vaccination	incomplete vaccination	unvaccinated	complete vaccination	incomplete vaccination	unvaccinated	complete vaccination	incomplete vaccination	unvaccinated	complete vaccination	incomplete vaccination	unvaccinated
	Children	95,409 (100%)	95,409 (100%)	95,409 (100%)	91,621 (100%)	91,621 (100%)	91,621 (100%)	90,572 (100%)	90,572 (100%)	90,572 (100%)	91,567 (100%)	91,567 (100%)	91,567 (100%)	99,864 (100%)	99,864 (100%)	99,864 (100%)	100,247 (100%)	100,247 (100%)	100,247 (100%)	103,803 (100%)	103,803 (100%)	103,803 (100%)	114,830 (100%)	114,830 (100%)	114,830 (100%)	124,210 (100%)	124,210 (100%)	124,210 (100%)	130,239 (100%)	130,239 (100%)	130,239 (100%)	135,474 (100%)	135,474 (100%)	135,474 (100%)	143,695 (100%)	143,695 (100%)	143,695 (100%)	153,346 (100%)	153,346 (100%)	153,346 (100%)	158,011 (100%)	158,011 (100%)	158,011 (100%)	160,878 (100%)	160,878 (100%)	160,878 (100%)
	Rota virus	NA	NA	NA	NA	NA	NA	NA	NA	NA	NA	NA	NA	NA	NA	NA	NA	NA	NA	NA	NA	NA	NA	NA	NA	NA	NA	NA	NA	NA	NA	70,694 (52.2%)	8,210 (6.1%)	56,570 (41.8%)	83,923 (58.4%)	8,625 (6.0%)	51,147 (35.6%)	94,016 (61.3%)	7,990 (5.2%)	51,340 (33.5%)	101,525 (64.3%)	7,648 (4.8%)	48,838 (30.9%)	104,957 (65.2%)	7,622 (4.7%)	48,299 (30.0%)
	Baden-Wurttemberg	NA	NA	NA	NA	NA	NA	NA	NA	NA	NA	NA	NA	NA	NA	NA	NA	NA	NA	NA	NA	NA	NA	NA	NA	NA	NA	NA	NA	NA	NA	7,749 (11.0%)	629 (7.7%)	6,151 (10.9%)	8,171 (9.7%)	750 (8.7%)	6,519 (12.7%)	9,413 (10.0%)	744 (9.3%)	6,371 (12.4%)	10,097 (9.9%)	722 (9.4%)	6,228 (12.8%)	10,265 (9.8%)	715 (9.4%)	6,138 (12.7%)
	Bavaria	NA	NA	NA	NA	NA	NA	NA	NA	NA	NA	NA	NA	NA	NA	NA	NA	NA	NA	NA	NA	NA	NA	NA	NA	NA	NA	NA	NA	NA	NA	8,991 (12.7%)	821 (10.0%)	8,282 (14.6%)	9,823 (11.7%)	834 (9.7%)	9,017 (17.6%)	10,740 (11.4%)	855 (10.7%)	9,356 (18.2%)	12,127 (11.9%)	891 (11.7%)	9,133 (18.7%)	12,734 (12.1%)	955 (12.5%)	9,179 (19.0%)
	Berlin	NA	NA	NA	NA	NA	NA	NA	NA	NA	NA	NA	NA	NA	NA	NA	NA	NA	NA	NA	NA	NA	NA	NA	NA	NA	NA	NA	NA	NA	NA	7,227 (10.2%)	526 (6.4%)	3,569 (6.3%)	7,560 (9.0%)	533 (6.2%)	3,769 (7.4%)	8,481 (9.0%)	590 (7.4%)	4,250 (8.3%)	8,902 (8.8%)	587 (7.7%)	3,960 (8.1%)	9,049 (8.6%)	574 (7.5%)	3,901 (8.1%)
	Brandenburg	NA	NA	NA	NA	NA	NA	NA	NA	NA	NA	NA	NA	NA	NA	NA	NA	NA	NA	NA	NA	NA	NA	NA	NA	NA	NA	NA	NA	NA	NA	3,553 (5.0%)	216 (2.6%)	930 (1.6%)	3,692 (4.4%)	214 (2.5%)	891 (1.7%)	3,825 (4.1%)	215 (2.7%)	867 (1.7%)	4,011 (4.0%)	219 (2.9%)	787 (1.6%)	3,918 (3.7%)	212 (2.8%)	809 (1.7%)
	Bremen	NA	NA	NA	NA	NA	NA	NA	NA	NA	NA	NA	NA	NA	NA	NA	NA	NA	NA	NA	NA	NA	NA	NA	NA	NA	NA	NA	NA	NA	NA	1,795 (2.5%)	345 (4.2%)	1,244 (2.2%)	2,012 (2.4%)	364 (4.2%)	1,370 (2.7%)	2,392 (2.5%)	382 (4.8%)	1,370 (2.7%)	2,821 (2.8%)	318 (4.2%)	1,243 (2.5%)	2,994 (2.9%)	333 (4.4%)	1,150 (2.4%)
	Hamburg	NA	NA	NA	NA	NA	NA	NA	NA	NA	NA	NA	NA	NA	NA	NA	NA	NA	NA	NA	NA	NA	NA	NA	NA	NA	NA	NA	NA	NA	NA	3,410 (4.8%)	353 (4.3%)	2,113 (3.7%)	3,554 (4.2%)	322 (3.7%)	2,549 (5.0%)	4,074 (4.3%)	368 (4.6%)	2,727 (5.3%)	4,435 (4.4%)	355 (4.6%)	2,560 (5.2%)	4,499 (4.3%)	330 (4.3%)	2,658 (5.5%)
	Hesse	NA	NA	NA	NA	NA	NA	NA	NA	NA	NA	NA	NA	NA	NA	NA	NA	NA	NA	NA	NA	NA	NA	NA	NA	NA	NA	NA	NA	NA	NA	336 (0.5%)	139 (1.7%)	11,458 (20.3%)	6,192 (7.4%)	1,146 (13.3%)	6,058 (11.8%)	8,437 (9.0%)	752 (9.4%)	5,254 (10.2%)	9,050 (8.9%)	706 (9.2%)	4,895 (10.0%)	9,496 (9.0%)	710 (9.3%)	4,839 (10.0%)
	Lower Saxony	NA	NA	NA	NA	NA	NA	NA	NA	NA	NA	NA	NA	NA	NA	NA	NA	NA	NA	NA	NA	NA	NA	NA	NA	NA	NA	NA	NA	NA	NA	8,007 (11.3%)	1,387 (16.9%)	4,888 (8.6%)	8,741 (10.4%)	1,199 (13.9%)	4,511 (8.8%)	9,269 (9.9%)	955 (12.0%)	4,518 (8.8%)	10,072 (9.9%)	722 (9.4%)	3,947 (8.1%)	10,447 (10.0%)	705 (9.2%)	3,888 (8.0%)
	Mecklenburg-Vorpommern	NA	NA	NA	NA	NA	NA	NA	NA	NA	NA	NA	NA	NA	NA	NA	NA	NA	NA	NA	NA	NA	NA	NA	NA	NA	NA	NA	NA	NA	NA	2,432 (3.4%)	192 (2.3%)	447 (0.8%)	2,503 (3.0%)	193 (2.2%)	543 (1.1%)	2,606 (2.8%)	146 (1.8%)	463 (0.9%)	2,694 (2.7%)	135 (1.8%)	462 (0.9%)	2,671 (2.5%)	128 (1.7%)	463 (1.0%)
	North Rhine-Westphalia	NA	NA	NA	NA	NA	NA	NA	NA	NA	NA	NA	NA	NA	NA	NA	NA	NA	NA	NA	NA	NA	NA	NA	NA	NA	NA	NA	NA	NA	NA	14,925 (21.1%)	1,856 (22.6%)	11,247 (19.9%)	18,878 (22.5%)	1,430 (16.6%)	9,558 (18.7%)	20,572 (21.9%)	1,500 (18.8%)	9,972 (19.4%)	22,593 (22.3%)	1,474 (19.3%)	9,751 (20.0%)	23,654 (22.5%)	1,504 (19.7%)	9,783 (20.3%)
	Rhineland-Palatinate	NA	NA	NA	NA	NA	NA	NA	NA	NA	NA	NA	NA	NA	NA	NA	NA	NA	NA	NA	NA	NA	NA	NA	NA	NA	NA	NA	NA	NA	NA	3,661 (5.2%)	306 (3.7%)	2,074 (3.7%)	3,908 (4.7%)	262 (3.0%)	2,103 (4.1%)	4,384 (4.7%)	288 (3.6%)	2,240 (4.4%)	4,630 (4.6%)	325 (4.2%)	2,244 (4.6%)	4,783 (4.6%)	320 (4.2%)	2,124 (4.4%)
	Saarland	NA	NA	NA	NA	NA	NA	NA	NA	NA	NA	NA	NA	NA	NA	NA	NA	NA	NA	NA	NA	NA	NA	NA	NA	NA	NA	NA	NA	NA	NA	558 (0.8%)	93 (1.1%)	444 (0.8%)	679 (0.8%)	70 (0.8%)	371 (0.7%)	729 (0.8%)	93 (1.2%)	379 (0.7%)	810 (0.8%)	72 (0.9%)	327 (0.7%)	845 (0.8%)	80 (1.0%)	298 (0.6%)
	Saxony	NA	NA	NA	NA	NA	NA	NA	NA	NA	NA	NA	NA	NA	NA	NA	NA	NA	NA	NA	NA	NA	NA	NA	NA	NA	NA	NA	NA	NA	NA	1,673 (2.4%)	345 (4.2%)	1,009 (1.8%)	1,675 (2.0%)	298 (3.5%)	986 (1.9%)	1,706 (1.8%)	251 (3.1%)	902 (1.8%)	1,650 (1.6%)	253 (3.3%)	845 (1.7%)	1,685 (1.6%)	223 (2.9%)	734 (1.5%)
	Saxony-Anhalt	NA	NA	NA	NA	NA	NA	NA	NA	NA	NA	NA	NA	NA	NA	NA	NA	NA	NA	NA	NA	NA	NA	NA	NA	NA	NA	NA	NA	NA	NA	1,545 (2.2%)	101 (1.2%)	401 (0.7%)	1,606 (1.9%)	118 (1.4%)	466 (0.9%)	1,686 (1.8%)	76 (1.0%)	337 (0.7%)	1,689 (1.7%)	114 (1.5%)	331 (0.7%)	1,682 (1.6%)	87 (1.1%)	291 (0.6%)
	Schleswig-Holstein	NA	NA	NA	NA	NA	NA	NA	NA	NA	NA	NA	NA	NA	NA	NA	NA	NA	NA	NA	NA	NA	NA	NA	NA	NA	NA	NA	NA	NA	NA	3,611 (5.1%)	813 (9.9%)	1,784 (3.2%)	3,838 (4.6%)	802 (9.3%)	1,883 (3.7%)	4,483 (4.8%)	709 (8.9%)	1,862 (3.6%)	4,833 (4.8%)	685 (9.0%)	1,694 (3.5%)	5,074 (4.8%)	689 (9.0%)	1,661 (3.4%)
	Thuringia	NA	NA	NA	NA	NA	NA	NA	NA	NA	NA	NA	NA	NA	NA	NA	NA	NA	NA	NA	NA	NA	NA	NA	NA	NA	NA	NA	NA	NA	NA	1,219 (1.7%)	87 (1.1%)	515 (0.9%)	1,089 (1.3%)	90 (1.0%)	540 (1.1%)	1,219 (1.3%)	66 (0.8%)	470 (0.9%)	1,108 (1.1%)	69 (0.9%)	428 (0.9%)	1,136 (1.1%)	56 (0.7%)	372 (0.8%)
	Unknown	NA	NA	NA	NA	NA	NA	NA	NA	NA	NA	NA	NA	NA	NA	NA	NA	NA	NA	NA	NA	NA	NA	NA	NA	NA	NA	NA	NA	NA	NA	2 (0.0%)	1 (0.0%)	14 (0.0%)	2 (0.0%)	0 (0.0%)	13 (0.0%)	0 (0.0%)	0 (0.0%)	2 (0.0%)	3 (0.0%)	1 (0.0%)	3 (0.0%)	25 (0.0%)	1 (0.0%)	11 (0.0%)
	Tetanus	45,628 (47.8%)	9,336 (9.8%)	40,445 (42.4%)	53,500 (58.4%)	6,344 (6.9%)	31,777 (34.7%)	62,806 (69.3%)	5,060 (5.6%)	22,706 (25.1%)	68,095 (74.4%)	5,616 (6.1%)	17,856 (19.5%)	77,675 (77.8%)	10,227 (10.2%)	11,962 (12.0%)	82,980 (82.8%)	5,646 (5.6%)	11,621 (11.6%)	87,264 (84.1%)	5,068 (4.9%)	11,471 (11.1%)	94,280 (82.1%)	9,472 (8.2%)	11,078 (9.6%)	107,995 (86.9%)	6,688 (5.4%)	9,527 (7.7%)	114,540 (87.9%)	5,757 (4.4%)	9,942 (7.6%)	116,567 (86.0%)	6,367 (4.7%)	12,540 (9.3%)	122,949 (85.6%)	8,724 (6.1%)	12,022 (8.4%)	134,034 (87.4%)	6,796 (4.4%)	12,516 (8.2%)	139,947 (88.6%)	6,057 (3.8%)	12,007 (7.6%)	143,239 (89.0%)	5,971 (3.7%)	11,668 (7.3%)
	Baden-Wurttemberg	225 (0.5%)	143 (1.5%)	10,029 (24.8%)	239 (0.4%)	81 (1.3%)	9,628 (30.3%)	184 (0.3%)	90 (1.8%)	9,228 (40.6%)	2,296 (3.4%)	1,407 (25.1%)	5,845 (32.7%)	8,531 (11.0%)	1,002 (9.8%)	1,144 (9.6%)	8,917 (10.7%)	585 (10.4%)	1,030 (8.9%)	9,281 (10.6%)	446 (8.8%)	1,006 (8.8%)	10,039 (10.6%)	1,209 (12.8%)	1,300 (11.7%)	11,531 (10.7%)	713 (10.7%)	1,368 (14.4%)	12,390 (10.8%)	595 (10.3%)	1,424 (14.3%)	11,988 (10.3%)	685 (10.8%)	1,856 (14.8%)	12,655 (10.3%)	1,064 (12.2%)	1,721 (14.3%)	14,143 (10.6%)	689 (10.1%)	1,696 (13.6%)	14,779 (10.6%)	617 (10.2%)	1,651 (13.8%)	14,912 (10.4%)	625 (10.5%)	1,581 (13.5%)
	Bavaria	7,263 (15.9%)	808 (8.7%)	4,690 (11.6%)	7,520 (14.1%)	607 (9.6%)	4,147 (13.1%)	8,049 (12.8%)	910 (18.0%)	2,471 (10.9%)	9,440 (13.9%)	549 (9.8%)	1,350 (7.6%)	9,564 (12.3%)	1,146 (11.2%)	1,565 (13.1%)	10,104 (12.2%)	659 (11.7%)	1,380 (11.9%)	10,836 (12.4%)	536 (10.6%)	1,350 (11.8%)	11,489 (12.2%)	970 (10.2%)	1,589 (14.3%)	12,915 (12.0%)	849 (12.7%)	1,682 (17.7%)	14,454 (12.6%)	724 (12.6%)	1,820 (18.3%)	15,011 (12.9%)	854 (13.4%)	2,229 (17.8%)	16,294 (13.3%)	1,088 (12.5%)	2,292 (19.1%)	17,610 (13.1%)	997 (14.7%)	2,344 (18.7%)	18,894 (13.5%)	967 (16.0%)	2,290 (19.1%)	19,561 (13.7%)	979 (16.4%)	2,328 (20.0%)
	Berlin	108 (0.2%)	57 (0.6%)	5,109 (12.6%)	107 (0.2%)	44 (0.7%)	5,378 (16.9%)	94 (0.1%)	56 (1.1%)	5,575 (24.6%)	216 (0.3%)	199 (3.5%)	5,808 (32.5%)	4,959 (6.4%)	1,151 (11.3%)	982 (8.2%)	6,289 (7.6%)	497 (8.8%)	662 (5.7%)	6,801 (7.8%)	359 (7.1%)	608 (5.3%)	7,369 (7.8%)	637 (6.7%)	704 (6.4%)	8,351 (7.7%)	574 (8.6%)	775 (8.1%)	8,843 (7.7%)	547 (9.5%)	898 (9.0%)	9,688 (8.3%)	597 (9.4%)	1,037 (8.3%)	10,243 (8.3%)	609 (7.0%)	1,010 (8.4%)	11,542 (8.6%)	621 (9.1%)	1,158 (9.3%)	11,902 (8.5%)	525 (8.7%)	1,022 (8.5%)	12,014 (8.4%)	563 (9.4%)	947 (8.1%)
	Brandenburg	1,672 (3.7%)	558 (6.0%)	1,017 (2.5%)	1,442 (2.7%)	334 (5.3%)	1,408 (4.4%)	2,599 (4.1%)	140 (2.8%)	456 (2.0%)	2,732 (4.0%)	147 (2.6%)	520 (2.9%)	2,974 (3.8%)	437 (4.3%)	264 (2.2%)	3,416 (4.1%)	187 (3.3%)	205 (1.8%)	3,765 (4.3%)	142 (2.8%)	180 (1.6%)	3,684 (3.9%)	313 (3.3%)	251 (2.3%)	4,109 (3.8%)	182 (2.7%)	252 (2.6%)	4,123 (3.6%)	172 (3.0%)	264 (2.7%)	4,187 (3.6%)	180 (2.8%)	332 (2.6%)	4,212 (3.4%)	279 (3.2%)	306 (2.5%)	4,402 (3.3%)	191 (2.8%)	314 (2.5%)	4,573 (3.3%)	149 (2.5%)	295 (2.5%)	4,501 (3.1%)	151 (2.5%)	287 (2.5%)
	Bremen	290 (0.6%)	333 (3.6%)	1,871 (4.6%)	1,864 (3.5%)	187 (2.9%)	145 (0.5%)	1,523 (2.4%)	132 (2.6%)	127 (0.6%)	1,467 (2.2%)	119 (2.1%)	118 (0.7%)	2,246 (2.9%)	214 (2.1%)	167 (1.4%)	2,330 (2.8%)	175 (3.1%)	137 (1.2%)	2,125 (2.4%)	326 (6.4%)	204 (1.8%)	2,477 (2.6%)	164 (1.7%)	165 (1.5%)	2,614 (2.4%)	159 (2.4%)	171 (1.8%)	2,675 (2.3%)	219 (3.8%)	182 (1.8%)	2,881 (2.5%)	321 (5.0%)	182 (1.5%)	3,191 (2.6%)	321 (3.7%)	234 (1.9%)	3,624 (2.7%)	282 (4.1%)	238 (1.9%)	3,891 (2.8%)	254 (4.2%)	237 (2.0%)	3,932 (2.7%)	293 (4.9%)	252 (2.2%)
	Hamburg	1,775 (3.9%)	633 (6.8%)	444 (1.1%)	2,195 (4.1%)	431 (6.8%)	385 (1.2%)	2,751 (4.4%)	193 (3.8%)	269 (1.2%)	2,538 (3.7%)	402 (7.2%)	268 (1.5%)	232 (0.3%)	581 (5.7%)	2,908 (24.3%)	153 (0.2%)	46 (0.8%)	3,532 (30.4%)	212 (0.2%)	49 (1.0%)	3,629 (31.6%)	1,517 (1.6%)	799 (8.4%)	2,098 (18.9%)	4,258 (3.9%)	272 (4.1%)	383 (4.0%)	4,873 (4.3%)	231 (4.0%)	383 (3.9%)	5,183 (4.4%)	233 (3.7%)	460 (3.7%)	5,569 (4.5%)	363 (4.2%)	493 (4.1%)	6,333 (4.7%)	300 (4.4%)	536 (4.3%)	6,531 (4.7%)	277 (4.6%)	542 (4.5%)	6,623 (4.6%)	329 (5.5%)	535 (4.6%)
	Hesse	1,072 (2.3%)	1,263 (13.5%)	6,018 (14.9%)	6,896 (12.9%)	445 (7.0%)	734 (2.3%)	6,973 (11.1%)	384 (7.6%)	630 (2.8%)	7,118 (10.5%)	365 (6.5%)	601 (3.4%)	7,260 (9.3%)	661 (6.5%)	608 (5.1%)	7,577 (9.1%)	509 (9.0%)	576 (5.0%)	8,119 (9.3%)	377 (7.4%)	468 (4.1%)	8,891 (9.4%)	1,191 (12.6%)	853 (7.7%)	10,356 (9.6%)	568 (8.5%)	731 (7.7%)	10,873 (9.5%)	459 (8.0%)	737 (7.4%)	10,303 (8.8%)	475 (7.5%)	1,155 (9.2%)	11,391 (9.3%)	1,040 (11.9%)	965 (8.0%)	12,907 (9.6%)	572 (8.4%)	964 (7.7%)	13,182 (9.4%)	560 (9.2%)	909 (7.6%)	13,575 (9.5%)	514 (8.6%)	956 (8.2%)
	Lower Saxony	8,671 (19.0%)	900 (9.6%)	1,259 (3.1%)	8,292 (15.5%)	708 (11.2%)	1,010 (3.2%)	8,572 (13.6%)	1,105 (21.8%)	1,109 (4.9%)	9,643 (14.2%)	560 (10.0%)	648 (3.6%)	10,043 (12.9%)	1,179 (11.5%)	873 (7.3%)	10,281 (12.4%)	653 (11.6%)	823 (7.1%)	9,964 (11.4%)	1,184 (23.4%)	978 (8.5%)	11,230 (11.9%)	818 (8.6%)	767 (6.9%)	12,194 (11.3%)	793 (11.9%)	830 (8.7%)	12,335 (10.8%)	721 (12.5%)	802 (8.1%)	12,491 (10.7%)	750 (11.8%)	1,041 (8.3%)	12,672 (10.3%)	870 (10.0%)	909 (7.6%)	13,044 (9.7%)	688 (10.1%)	1,010 (8.1%)	13,292 (9.5%)	517 (8.5%)	932 (7.8%)	13,677 (9.5%)	501 (8.4%)	862 (7.4%)
	Mecklenburg-Vorpommern	1,178 (2.6%)	409 (4.4%)	469 (1.2%)	992 (1.9%)	238 (3.8%)	847 (2.7%)	1,907 (3.0%)	75 (1.5%)	100 (0.4%)	1,935 (2.8%)	73 (1.3%)	116 (0.6%)	2,038 (2.6%)	372 (3.6%)	211 (1.8%)	2,424 (2.9%)	123 (2.2%)	126 (1.1%)	2,546 (2.9%)	100 (2.0%)	124 (1.1%)	2,461 (2.6%)	206 (2.2%)	171 (1.5%)	2,688 (2.5%)	133 (2.0%)	138 (1.4%)	2,665 (2.3%)	134 (2.3%)	144 (1.4%)	2,731 (2.3%)	151 (2.4%)	189 (1.5%)	2,851 (2.3%)	197 (2.3%)	191 (1.6%)	2,921 (2.2%)	126 (1.9%)	168 (1.3%)	3,020 (2.2%)	89 (1.5%)	182 (1.5%)	2,998 (2.1%)	81 (1.4%)	183 (1.6%)
	North Rhine-Westphalia	14,828 (32.5%)	2,203 (23.6%)	2,569 (6.4%)	14,931 (27.9%)	1,411 (22.2%)	2,500 (7.9%)	15,697 (25.0%)	1,052 (20.8%)	1,334 (5.9%)	15,810 (23.2%)	972 (17.3%)	1,309 (7.3%)	16,587 (21.4%)	2,109 (20.6%)	1,659 (13.9%)	17,772 (21.4%)	1,222 (21.6%)	1,451 (12.5%)	18,877 (21.6%)	832 (16.4%)	1,237 (10.8%)	19,799 (21.0%)	1,587 (16.8%)	1,492 (13.5%)	21,907 (20.3%)	1,390 (20.8%)	1,660 (17.4%)	23,585 (20.6%)	1,110 (19.3%)	1,677 (16.9%)	24,722 (21.2%)	1,196 (18.8%)	2,110 (16.8%)	26,263 (21.4%)	1,561 (17.9%)	2,042 (17.0%)	28,533 (21.3%)	1,349 (19.8%)	2,162 (17.3%)	30,398 (21.7%)	1,280 (21.1%)	2,140 (17.8%)	31,614 (22.1%)	1,198 (20.1%)	2,129 (18.2%)
	Rhineland-Palatinate	173 (0.4%)	51 (0.5%)	4,555 (11.3%)	1,535 (2.9%)	662 (10.4%)	2,267 (7.1%)	3,669 (5.8%)	234 (4.6%)	394 (1.7%)	3,820 (5.6%)	213 (3.8%)	329 (1.8%)	3,751 (4.8%)	357 (3.5%)	379 (3.2%)	3,803 (4.6%)	270 (4.8%)	403 (3.5%)	4,112 (4.7%)	187 (3.7%)	361 (3.1%)	4,250 (4.5%)	375 (4.0%)	411 (3.7%)	4,735 (4.4%)	314 (4.7%)	390 (4.1%)	5,098 (4.5%)	258 (4.5%)	423 (4.3%)	5,219 (4.5%)	267 (4.2%)	555 (4.4%)	5,406 (4.4%)	346 (4.0%)	521 (4.3%)	5,987 (4.5%)	338 (5.0%)	587 (4.7%)	6,350 (4.5%)	274 (4.5%)	575 (4.8%)	6,461 (4.5%)	247 (4.1%)	519 (4.4%)
	Saarland	667 (1.5%)	219 (2.3%)	252 (0.6%)	575 (1.1%)	127 (2.0%)	364 (1.1%)	860 (1.4%)	60 (1.2%)	69 (0.3%)	870 (1.3%)	57 (1.0%)	69 (0.4%)	836 (1.1%)	65 (0.6%)	76 (0.6%)	805 (1.0%)	65 (1.2%)	60 (0.5%)	806 (0.9%)	45 (0.9%)	63 (0.5%)	853 (0.9%)	54 (0.6%)	54 (0.5%)	852 (0.8%)	77 (1.2%)	68 (0.7%)	930 (0.8%)	54 (0.9%)	63 (0.6%)	981 (0.8%)	46 (0.7%)	68 (0.5%)	986 (0.8%)	53 (0.6%)	81 (0.7%)	1,064 (0.8%)	48 (0.7%)	89 (0.7%)	1,086 (0.8%)	46 (0.8%)	77 (0.6%)	1,099 (0.8%)	50 (0.8%)	74 (0.6%)
	Saxony	1,897 (4.2%)	501 (5.4%)	668 (1.7%)	1,480 (2.8%)	266 (4.2%)	1,063 (3.3%)	2,271 (3.6%)	149 (2.9%)	232 (1.0%)	2,390 (3.5%)	130 (2.3%)	239 (1.3%)	2,219 (2.9%)	173 (1.7%)	231 (1.9%)	2,276 (2.7%)	166 (2.9%)	262 (2.3%)	2,420 (2.8%)	146 (2.9%)	270 (2.4%)	2,600 (2.8%)	264 (2.8%)	352 (3.2%)	2,680 (2.5%)	159 (2.4%)	394 (4.1%)	2,593 (2.3%)	141 (2.4%)	431 (4.3%)	2,440 (2.1%)	135 (2.1%)	452 (3.6%)	2,344 (1.9%)	204 (2.3%)	411 (3.4%)	2,322 (1.7%)	135 (2.0%)	402 (3.2%)	2,262 (1.6%)	118 (1.9%)	368 (3.1%)	2,261 (1.6%)	91 (1.5%)	290 (2.5%)
	Saxony-Anhalt	958 (2.1%)	380 (4.1%)	397 (1.0%)	738 (1.4%)	233 (3.7%)	609 (1.9%)	1,463 (2.3%)	88 (1.7%)	134 (0.6%)	1,480 (2.2%)	64 (1.1%)	127 (0.7%)	1,448 (1.9%)	144 (1.4%)	119 (1.0%)	1,543 (1.9%)	93 (1.6%)	113 (1.0%)	1,737 (2.0%)	61 (1.2%)	73 (0.6%)	1,756 (1.9%)	246 (2.6%)	147 (1.3%)	1,953 (1.8%)	105 (1.6%)	107 (1.1%)	1,985 (1.7%)	91 (1.6%)	103 (1.0%)	1,755 (1.5%)	112 (1.8%)	180 (1.4%)	1,859 (1.5%)	185 (2.1%)	146 (1.2%)	1,875 (1.4%)	97 (1.4%)	127 (1.0%)	1,921 (1.4%)	90 (1.5%)	123 (1.0%)	1,877 (1.3%)	61 (1.0%)	122 (1.0%)
	Schleswig-Holstein	3,493 (7.7%)	418 (4.5%)	420 (1.0%)	3,384 (6.3%)	261 (4.1%)	379 (1.2%)	3,521 (5.6%)	201 (4.0%)	306 (1.3%)	3,627 (5.3%)	194 (3.5%)	348 (1.9%)	3,361 (4.3%)	499 (4.9%)	644 (5.4%)	3,617 (4.4%)	299 (5.3%)	749 (6.4%)	3,928 (4.5%)	212 (4.2%)	811 (7.1%)	4,087 (4.3%)	430 (4.5%)	547 (4.9%)	4,915 (4.6%)	296 (4.4%)	400 (4.2%)	5,172 (4.5%)	235 (4.1%)	420 (4.2%)	5,433 (4.7%)	280 (4.4%)	495 (3.9%)	5,596 (4.6%)	407 (4.7%)	520 (4.3%)	6,202 (4.6%)	303 (4.5%)	549 (4.4%)	6,469 (4.6%)	229 (3.8%)	514 (4.3%)	6,710 (4.7%)	236 (4.0%)	478 (4.1%)
	Thuringia	1,264 (2.8%)	439 (4.7%)	496 (1.2%)	974 (1.8%)	260 (4.1%)	738 (2.3%)	1,639 (2.6%)	92 (1.8%)	111 (0.5%)	1,666 (2.4%)	76 (1.4%)	109 (0.6%)	1,621 (2.1%)	135 (1.3%)	125 (1.0%)	1,664 (2.0%)	97 (1.7%)	107 (0.9%)	1,716 (2.0%)	66 (1.3%)	106 (0.9%)	1,775 (1.9%)	209 (2.2%)	169 (1.5%)	1,933 (1.8%)	102 (1.5%)	171 (1.8%)	1,932 (1.7%)	66 (1.1%)	157 (1.6%)	1,551 (1.3%)	84 (1.3%)	186 (1.5%)	1,414 (1.2%)	136 (1.6%)	169 (1.4%)	1,525 (1.1%)	59 (0.9%)	171 (1.4%)	1,393 (1.0%)	64 (1.1%)	148 (1.2%)	1,395 (1.0%)	50 (0.8%)	119 (1.0%)
	Unknown	94 (0.2%)	21 (0.2%)	182 (0.4%)	336 (0.6%)	49 (0.8%)	175 (0.6%)	1,034 (1.6%)	99 (2.0%)	161 (0.7%)	1,047 (1.5%)	89 (1.6%)	52 (0.3%)	5 (0.0%)	2 (0.0%)	7 (0.1%)	9 (0.0%)	0 (0.0%)	5 (0.0%)	19 (0.0%)	0 (0.0%)	3 (0.0%)	3 (0.0%)	0 (0.0%)	8 (0.1%)	4 (0.0%)	2 (0.0%)	7 (0.1%)	14 (0.0%)	0 (0.0%)	14 (0.1%)	3 (0.0%)	1 (0.0%)	13 (0.1%)	3 (0.0%)	1 (0.0%)	11 (0.1%)	0 (0.0%)	1 (0.0%)	1 (0.0%)	4 (0.0%)	1 (0.0%)	2 (0.0%)	29 (0.0%)	2 (0.0%)	6 (0.1%)
	Diphtheria	45,560 (47.8%)	9,290 (9.7%)	40,559 (42.5%)	53,441 (58.3%)	6,289 (6.9%)	31,891 (34.8%)	62,766 (69.3%)	5,017 (5.5%)	22,789 (25.2%)	68,063 (74.3%)	5,583 (6.1%)	17,921 (19.6%)	77,623 (77.7%)	10,177 (10.2%)	12,064 (12.1%)	82,932 (82.7%)	5,622 (5.6%)	11,693 (11.7%)	87,224 (84.0%)	5,027 (4.8%)	11,552 (11.1%)	94,238 (82.1%)	9,422 (8.2%)	11,170 (9.7%)	107,947 (86.9%)	6,636 (5.3%)	9,627 (7.8%)	114,495 (87.9%)	5,717 (4.4%)	10,027 (7.7%)	116,541 (86.0%)	6,337 (4.7%)	12,596 (9.3%)	122,922 (85.5%)	8,706 (6.1%)	12,067 (8.4%)	134,017 (87.4%)	6,773 (4.4%)	12,556 (8.2%)	139,937 (88.6%)	6,041 (3.8%)	12,033 (7.6%)	143,220 (89.0%)	5,965 (3.7%)	11,693 (7.3%)
	Baden-Wurttemberg	240 (0.5%)	160 (1.7%)	9,997 (24.6%)	238 (0.4%)	77 (1.2%)	9,633 (30.2%)	182 (0.3%)	89 (1.8%)	9,231 (40.5%)	2,297 (3.4%)	1,400 (25.1%)	5,851 (32.6%)	8,524 (11.0%)	991 (9.7%)	1,162 (9.6%)	8,907 (10.7%)	583 (10.4%)	1,042 (8.9%)	9,276 (10.6%)	439 (8.7%)	1,018 (8.8%)	10,031 (10.6%)	1,202 (12.8%)	1,315 (11.8%)	11,524 (10.7%)	697 (10.5%)	1,391 (14.4%)	12,380 (10.8%)	585 (10.2%)	1,444 (14.4%)	11,985 (10.3%)	678 (10.7%)	1,866 (14.8%)	12,653 (10.3%)	1,057 (12.1%)	1,730 (14.3%)	14,138 (10.5%)	685 (10.1%)	1,705 (13.6%)	14,780 (10.6%)	612 (10.1%)	1,655 (13.8%)	14,907 (10.4%)	621 (10.4%)	1,590 (13.6%)
	Bavaria	7,248 (15.9%)	800 (8.6%)	4,713 (11.6%)	7,513 (14.1%)	592 (9.4%)	4,169 (13.1%)	8,039 (12.8%)	900 (17.9%)	2,491 (10.9%)	9,436 (13.9%)	547 (9.8%)	1,356 (7.6%)	9,554 (12.3%)	1,141 (11.2%)	1,580 (13.1%)	10,100 (12.2%)	654 (11.6%)	1,389 (11.9%)	10,829 (12.4%)	527 (10.5%)	1,366 (11.8%)	11,481 (12.2%)	966 (10.3%)	1,601 (14.3%)	12,910 (12.0%)	845 (12.7%)	1,691 (17.6%)	14,448 (12.6%)	715 (12.5%)	1,835 (18.3%)	15,007 (12.9%)	852 (13.4%)	2,235 (17.7%)	16,290 (13.3%)	1,087 (12.5%)	2,297 (19.0%)	17,609 (13.1%)	991 (14.6%)	2,351 (18.7%)	18,892 (13.5%)	966 (16.0%)	2,293 (19.1%)	19,559 (13.7%)	977 (16.4%)	2,332 (19.9%)
	Berlin	107 (0.2%)	56 (0.6%)	5,111 (12.6%)	107 (0.2%)	44 (0.7%)	5,378 (16.9%)	94 (0.1%)	56 (1.1%)	5,575 (24.5%)	216 (0.3%)	198 (3.5%)	5,809 (32.4%)	4,957 (6.4%)	1,149 (11.3%)	986 (8.2%)	6,286 (7.6%)	494 (8.8%)	668 (5.7%)	6,800 (7.8%)	356 (7.1%)	612 (5.3%)	7,368 (7.8%)	633 (6.7%)	709 (6.3%)	8,349 (7.7%)	572 (8.6%)	779 (8.1%)	8,843 (7.7%)	546 (9.6%)	899 (9.0%)	9,688 (8.3%)	595 (9.4%)	1,039 (8.2%)	10,241 (8.3%)	609 (7.0%)	1,012 (8.4%)	11,546 (8.6%)	616 (9.1%)	1,159 (9.2%)	11,902 (8.5%)	525 (8.7%)	1,022 (8.5%)	12,014 (8.4%)	563 (9.4%)	947 (8.1%)
	Brandenburg	1,668 (3.7%)	561 (6.0%)	1,018 (2.5%)	1,442 (2.7%)	334 (5.3%)	1,408 (4.4%)	2,599 (4.1%)	140 (2.8%)	456 (2.0%)	2,731 (4.0%)	146 (2.6%)	522 (2.9%)	2,974 (3.8%)	434 (4.3%)	267 (2.2%)	3,415 (4.1%)	187 (3.3%)	206 (1.8%)	3,765 (4.3%)	141 (2.8%)	181 (1.6%)	3,683 (3.9%)	311 (3.3%)	254 (2.3%)	4,109 (3.8%)	181 (2.7%)	253 (2.6%)	4,122 (3.6%)	172 (3.0%)	265 (2.6%)	4,187 (3.6%)	179 (2.8%)	333 (2.6%)	4,213 (3.4%)	278 (3.2%)	306 (2.5%)	4,401 (3.3%)	190 (2.8%)	316 (2.5%)	4,572 (3.3%)	149 (2.5%)	296 (2.5%)	4,501 (3.1%)	151 (2.5%)	287 (2.5%)
	Bremen	291 (0.6%)	331 (3.6%)	1,872 (4.6%)	1,864 (3.5%)	187 (3.0%)	145 (0.5%)	1,522 (2.4%)	131 (2.6%)	129 (0.6%)	1,466 (2.2%)	118 (2.1%)	120 (0.7%)	2,246 (2.9%)	211 (2.1%)	170 (1.4%)	2,328 (2.8%)	175 (3.1%)	139 (1.2%)	2,125 (2.4%)	325 (6.5%)	205 (1.8%)	2,476 (2.6%)	164 (1.7%)	166 (1.5%)	2,612 (2.4%)	158 (2.4%)	174 (1.8%)	2,674 (2.3%)	218 (3.8%)	184 (1.8%)	2,881 (2.5%)	320 (5.0%)	183 (1.5%)	3,191 (2.6%)	321 (3.7%)	234 (1.9%)	3,624 (2.7%)	281 (4.1%)	239 (1.9%)	3,890 (2.8%)	254 (4.2%)	238 (2.0%)	3,932 (2.7%)	293 (4.9%)	252 (2.2%)
	Hamburg	1,775 (3.9%)	627 (6.7%)	450 (1.1%)	2,190 (4.1%)	429 (6.8%)	392 (1.2%)	2,750 (4.4%)	190 (3.8%)	273 (1.2%)	2,541 (3.7%)	398 (7.1%)	269 (1.5%)	236 (0.3%)	580 (5.7%)	2,905 (24.1%)	152 (0.2%)	57 (1.0%)	3,522 (30.1%)	212 (0.2%)	49 (1.0%)	3,629 (31.4%)	1,516 (1.6%)	798 (8.5%)	2,100 (18.8%)	4,257 (3.9%)	270 (4.1%)	386 (4.0%)	4,870 (4.3%)	231 (4.0%)	386 (3.8%)	5,182 (4.4%)	230 (3.6%)	464 (3.7%)	5,566 (4.5%)	362 (4.2%)	497 (4.1%)	6,332 (4.7%)	300 (4.4%)	537 (4.3%)	6,531 (4.7%)	276 (4.6%)	543 (4.5%)	6,622 (4.6%)	330 (5.5%)	535 (4.6%)
	Hesse	1,069 (2.3%)	1,252 (13.5%)	6,032 (14.9%)	6,889 (12.9%)	435 (6.9%)	751 (2.4%)	6,968 (11.1%)	377 (7.5%)	642 (2.8%)	7,114 (10.5%)	362 (6.5%)	608 (3.4%)	7,254 (9.3%)	655 (6.4%)	620 (5.1%)	7,575 (9.1%)	504 (9.0%)	583 (5.0%)	8,115 (9.3%)	376 (7.5%)	473 (4.1%)	8,889 (9.4%)	1,189 (12.6%)	857 (7.7%)	10,353 (9.6%)	565 (8.5%)	737 (7.7%)	10,866 (9.5%)	458 (8.0%)	745 (7.4%)	10,302 (8.8%)	473 (7.5%)	1,158 (9.2%)	11,391 (9.3%)	1,040 (11.9%)	965 (8.0%)	12,905 (9.6%)	572 (8.4%)	966 (7.7%)	13,180 (9.4%)	561 (9.3%)	910 (7.6%)	13,572 (9.5%)	514 (8.6%)	959 (8.2%)
	Lower Saxony	8,652 (19.0%)	888 (9.6%)	1,290 (3.2%)	8,286 (15.5%)	702 (11.2%)	1,022 (3.2%)	8,562 (13.6%)	1,102 (22.0%)	1,122 (4.9%)	9,637 (14.2%)	554 (9.9%)	660 (3.7%)	10,034 (12.9%)	1,171 (11.5%)	890 (7.4%)	10,274 (12.4%)	648 (11.5%)	835 (7.1%)	9,957 (11.4%)	1,175 (23.4%)	994 (8.6%)	11,224 (11.9%)	809 (8.6%)	782 (7.0%)	12,186 (11.3%)	787 (11.9%)	844 (8.8%)	12,330 (10.8%)	716 (12.5%)	812 (8.1%)	12,483 (10.7%)	749 (11.8%)	1,050 (8.3%)	12,667 (10.3%)	867 (10.0%)	917 (7.6%)	13,042 (9.7%)	686 (10.1%)	1,014 (8.1%)	13,291 (9.5%)	516 (8.5%)	934 (7.8%)	13,675 (9.5%)	501 (8.4%)	864 (7.4%)
	Mecklenburg-Vorpommern	1,178 (2.6%)	409 (4.4%)	469 (1.2%)	990 (1.9%)	237 (3.8%)	850 (2.7%)	1,905 (3.0%)	76 (1.5%)	101 (0.4%)	1,936 (2.8%)	70 (1.3%)	118 (0.7%)	2,037 (2.6%)	373 (3.7%)	211 (1.7%)	2,423 (2.9%)	123 (2.2%)	127 (1.1%)	2,545 (2.9%)	100 (2.0%)	125 (1.1%)	2,461 (2.6%)	206 (2.2%)	171 (1.5%)	2,687 (2.5%)	133 (2.0%)	139 (1.4%)	2,664 (2.3%)	134 (2.3%)	145 (1.4%)	2,731 (2.3%)	150 (2.4%)	190 (1.5%)	2,851 (2.3%)	195 (2.2%)	193 (1.6%)	2,920 (2.2%)	126 (1.9%)	169 (1.3%)	3,020 (2.2%)	89 (1.5%)	182 (1.5%)	2,997 (2.1%)	81 (1.4%)	184 (1.6%)
	North Rhine-Westphalia	14,793 (32.5%)	2,187 (23.5%)	2,620 (6.5%)	14,907 (27.9%)	1,399 (22.2%)	2,536 (8.0%)	15,695 (25.0%)	1,038 (20.7%)	1,350 (5.9%)	15,793 (23.2%)	972 (17.4%)	1,326 (7.4%)	16,571 (21.3%)	2,102 (20.7%)	1,682 (13.9%)	17,761 (21.4%)	1,213 (21.6%)	1,471 (12.6%)	18,869 (21.6%)	829 (16.5%)	1,248 (10.8%)	19,793 (21.0%)	1,576 (16.7%)	1,509 (13.5%)	21,898 (20.3%)	1,384 (20.9%)	1,675 (17.4%)	23,582 (20.6%)	1,104 (19.3%)	1,686 (16.8%)	24,717 (21.2%)	1,189 (18.8%)	2,122 (16.8%)	26,258 (21.4%)	1,560 (17.9%)	2,048 (17.0%)	28,528 (21.3%)	1,347 (19.9%)	2,169 (17.3%)	30,395 (21.7%)	1,275 (21.1%)	2,148 (17.9%)	31,612 (22.1%)	1,197 (20.1%)	2,132 (18.2%)
	Rhineland-Palatinate	172 (0.4%)	52 (0.6%)	4,555 (11.2%)	1,536 (2.9%)	661 (10.5%)	2,267 (7.1%)	3,666 (5.8%)	236 (4.7%)	395 (1.7%)	3,820 (5.6%)	212 (3.8%)	330 (1.8%)	3,750 (4.8%)	354 (3.5%)	383 (3.2%)	3,802 (4.6%)	269 (4.8%)	405 (3.5%)	4,111 (4.7%)	185 (3.7%)	364 (3.2%)	4,248 (4.5%)	371 (3.9%)	417 (3.7%)	4,732 (4.4%)	309 (4.7%)	398 (4.1%)	5,096 (4.5%)	258 (4.5%)	425 (4.2%)	5,218 (4.5%)	268 (4.2%)	555 (4.4%)	5,403 (4.4%)	346 (4.0%)	524 (4.3%)	5,987 (4.5%)	337 (5.0%)	588 (4.7%)	6,350 (4.5%)	273 (4.5%)	576 (4.8%)	6,460 (4.5%)	246 (4.1%)	521 (4.5%)
	Saarland	667 (1.5%)	217 (2.3%)	254 (0.6%)	575 (1.1%)	127 (2.0%)	364 (1.1%)	860 (1.4%)	58 (1.2%)	71 (0.3%)	869 (1.3%)	56 (1.0%)	71 (0.4%)	836 (1.1%)	64 (0.6%)	77 (0.6%)	805 (1.0%)	65 (1.2%)	60 (0.5%)	804 (0.9%)	45 (0.9%)	65 (0.6%)	852 (0.9%)	53 (0.6%)	56 (0.5%)	852 (0.8%)	76 (1.1%)	69 (0.7%)	929 (0.8%)	53 (0.9%)	65 (0.6%)	981 (0.8%)	46 (0.7%)	68 (0.5%)	986 (0.8%)	53 (0.6%)	81 (0.7%)	1,063 (0.8%)	48 (0.7%)	90 (0.7%)	1,086 (0.8%)	46 (0.8%)	77 (0.6%)	1,099 (0.8%)	50 (0.8%)	74 (0.6%)
	Saxony	1,895 (4.2%)	500 (5.4%)	671 (1.7%)	1,478 (2.8%)	265 (4.2%)	1,066 (3.3%)	2,270 (3.6%)	148 (2.9%)	234 (1.0%)	2,389 (3.5%)	130 (2.3%)	240 (1.3%)	2,216 (2.9%)	173 (1.7%)	234 (1.9%)	2,276 (2.7%)	164 (2.9%)	264 (2.3%)	2,420 (2.8%)	145 (2.9%)	271 (2.3%)	2,598 (2.8%)	264 (2.8%)	354 (3.2%)	2,680 (2.5%)	159 (2.4%)	394 (4.1%)	2,593 (2.3%)	140 (2.4%)	432 (4.3%)	2,439 (2.1%)	134 (2.1%)	454 (3.6%)	2,344 (1.9%)	203 (2.3%)	412 (3.4%)	2,322 (1.7%)	135 (2.0%)	402 (3.2%)	2,262 (1.6%)	118 (2.0%)	368 (3.1%)	2,261 (1.6%)	91 (1.5%)	290 (2.5%)
	Saxony-Anhalt	958 (2.1%)	377 (4.1%)	400 (1.0%)	738 (1.4%)	233 (3.7%)	609 (1.9%)	1,463 (2.3%)	88 (1.8%)	134 (0.6%)	1,480 (2.2%)	63 (1.1%)	128 (0.7%)	1,448 (1.9%)	144 (1.4%)	119 (1.0%)	1,543 (1.9%)	93 (1.7%)	113 (1.0%)	1,737 (2.0%)	61 (1.2%)	73 (0.6%)	1,756 (1.9%)	246 (2.6%)	147 (1.3%)	1,952 (1.8%)	104 (1.6%)	109 (1.1%)	1,985 (1.7%)	91 (1.6%)	103 (1.0%)	1,755 (1.5%)	112 (1.8%)	180 (1.4%)	1,858 (1.5%)	185 (2.1%)	147 (1.2%)	1,875 (1.4%)	97 (1.4%)	127 (1.0%)	1,921 (1.4%)	90 (1.5%)	123 (1.0%)	1,877 (1.3%)	61 (1.0%)	122 (1.0%)
	Schleswig-Holstein	3,489 (7.7%)	414 (4.5%)	428 (1.1%)	3,379 (6.3%)	259 (4.1%)	386 (1.2%)	3,518 (5.6%)	197 (3.9%)	313 (1.4%)	3,625 (5.3%)	192 (3.4%)	352 (2.0%)	3,361 (4.3%)	498 (4.9%)	645 (5.3%)	3,613 (4.4%)	296 (5.3%)	756 (6.5%)	3,924 (4.5%)	208 (4.1%)	819 (7.1%)	4,085 (4.3%)	426 (4.5%)	553 (5.0%)	4,910 (4.5%)	292 (4.4%)	409 (4.2%)	5,166 (4.5%)	231 (4.0%)	430 (4.3%)	5,431 (4.7%)	277 (4.4%)	500 (4.0%)	5,593 (4.6%)	406 (4.7%)	524 (4.3%)	6,201 (4.6%)	301 (4.4%)	552 (4.4%)	6,468 (4.6%)	227 (3.8%)	517 (4.3%)	6,708 (4.7%)	237 (4.0%)	479 (4.1%)
	Thuringia	1,264 (2.8%)	438 (4.7%)	497 (1.2%)	974 (1.8%)	260 (4.1%)	738 (2.3%)	1,639 (2.6%)	92 (1.8%)	111 (0.5%)	1,666 (2.4%)	76 (1.4%)	109 (0.6%)	1,620 (2.1%)	135 (1.3%)	126 (1.0%)	1,663 (2.0%)	97 (1.7%)	108 (0.9%)	1,716 (2.0%)	66 (1.3%)	106 (0.9%)	1,774 (1.9%)	208 (2.2%)	171 (1.5%)	1,932 (1.8%)	102 (1.5%)	172 (1.8%)	1,933 (1.7%)	65 (1.1%)	157 (1.6%)	1,551 (1.3%)	84 (1.3%)	186 (1.5%)	1,414 (1.2%)	136 (1.6%)	169 (1.4%)	1,524 (1.1%)	60 (0.9%)	171 (1.4%)	1,393 (1.0%)	63 (1.0%)	149 (1.2%)	1,395 (1.0%)	50 (0.8%)	119 (1.0%)
	Unknown	94 (0.2%)	21 (0.2%)	182 (0.4%)	335 (0.6%)	48 (0.8%)	177 (0.6%)	1,034 (1.6%)	99 (2.0%)	161 (0.7%)	1,047 (1.5%)	89 (1.6%)	52 (0.3%)	5 (0.0%)	2 (0.0%)	7 (0.1%)	9 (0.0%)	0 (0.0%)	5 (0.0%)	19 (0.0%)	0 (0.0%)	3 (0.0%)	3 (0.0%)	0 (0.0%)	8 (0.1%)	4 (0.0%)	2 (0.0%)	7 (0.1%)	14 (0.0%)	0 (0.0%)	14 (0.1%)	3 (0.0%)	1 (0.0%)	13 (0.1%)	3 (0.0%)	1 (0.0%)	11 (0.1%)	0 (0.0%)	1 (0.0%)	1 (0.0%)	4 (0.0%)	1 (0.0%)	2 (0.0%)	29 (0.0%)	2 (0.0%)	6 (0.1%)
	Pertussis	45,462 (47.6%)	9,127 (9.6%)	40,820 (42.8%)	53,341 (58.2%)	6,261 (6.8%)	32,019 (34.9%)	62,686 (69.2%)	4,995 (5.5%)	22,891 (25.3%)	67,984 (74.2%)	5,552 (6.1%)	18,031 (19.7%)	77,552 (77.7%)	10,156 (10.2%)	12,156 (12.2%)	82,893 (82.7%)	5,578 (5.6%)	11,776 (11.7%)	87,169 (84.0%)	5,006 (4.8%)	11,628 (11.2%)	94,165 (82.0%)	9,398 (8.2%)	11,267 (9.8%)	107,869 (86.8%)	6,615 (5.3%)	9,726 (7.8%)	114,436 (87.9%)	5,696 (4.4%)	10,107 (7.8%)	116,484 (86.0%)	6,325 (4.7%)	12,665 (9.3%)	122,867 (85.5%)	8,672 (6.0%)	12,156 (8.5%)	133,951 (87.4%)	6,773 (4.4%)	12,622 (8.2%)	139,897 (88.5%)	6,022 (3.8%)	12,092 (7.7%)	143,192 (89.0%)	5,937 (3.7%)	11,749 (7.3%)
	Baden-Wurttemberg	221 (0.5%)	120 (1.3%)	10,056 (24.6%)	237 (0.4%)	76 (1.2%)	9,635 (30.1%)	179 (0.3%)	86 (1.7%)	9,237 (40.4%)	2,289 (3.4%)	1,395 (25.1%)	5,864 (32.5%)	8,504 (11.0%)	991 (9.8%)	1,182 (9.7%)	8,906 (10.7%)	571 (10.2%)	1,055 (9.0%)	9,269 (10.6%)	438 (8.7%)	1,026 (8.8%)	10,012 (10.6%)	1,201 (12.8%)	1,335 (11.8%)	11,516 (10.7%)	694 (10.5%)	1,402 (14.4%)	12,372 (10.8%)	579 (10.2%)	1,458 (14.4%)	11,974 (10.3%)	673 (10.6%)	1,882 (14.9%)	12,651 (10.3%)	1,045 (12.1%)	1,744 (14.3%)	14,131 (10.5%)	679 (10.0%)	1,718 (13.6%)	14,768 (10.6%)	609 (10.1%)	1,670 (13.8%)	14,903 (10.4%)	615 (10.4%)	1,600 (13.6%)
	Bavaria	7,222 (15.9%)	772 (8.5%)	4,767 (11.7%)	7,499 (14.1%)	593 (9.5%)	4,182 (13.1%)	8,027 (12.8%)	896 (17.9%)	2,507 (11.0%)	9,425 (13.9%)	544 (9.8%)	1,370 (7.6%)	9,548 (12.3%)	1,137 (11.2%)	1,590 (13.1%)	10,093 (12.2%)	651 (11.7%)	1,399 (11.9%)	10,823 (12.4%)	528 (10.5%)	1,371 (11.8%)	11,473 (12.2%)	962 (10.2%)	1,613 (14.3%)	12,896 (12.0%)	841 (12.7%)	1,709 (17.6%)	14,441 (12.6%)	707 (12.4%)	1,850 (18.3%)	15,001 (12.9%)	848 (13.4%)	2,245 (17.7%)	16,283 (13.3%)	1,083 (12.5%)	2,308 (19.0%)	17,605 (13.1%)	986 (14.6%)	2,360 (18.7%)	18,887 (13.5%)	961 (16.0%)	2,303 (19.0%)	19,556 (13.7%)	975 (16.4%)	2,337 (19.9%)
	Berlin	107 (0.2%)	56 (0.6%)	5,111 (12.5%)	106 (0.2%)	43 (0.7%)	5,380 (16.8%)	94 (0.1%)	56 (1.1%)	5,575 (24.4%)	216 (0.3%)	197 (3.5%)	5,810 (32.2%)	4,953 (6.4%)	1,151 (11.3%)	988 (8.1%)	6,283 (7.6%)	494 (8.9%)	671 (5.7%)	6,796 (7.8%)	354 (7.1%)	618 (5.3%)	7,363 (7.8%)	632 (6.7%)	715 (6.3%)	8,343 (7.7%)	571 (8.6%)	786 (8.1%)	8,841 (7.7%)	546 (9.6%)	901 (8.9%)	9,686 (8.3%)	595 (9.4%)	1,041 (8.2%)	10,237 (8.3%)	607 (7.0%)	1,018 (8.4%)	11,537 (8.6%)	621 (9.2%)	1,163 (9.2%)	11,900 (8.5%)	524 (8.7%)	1,025 (8.5%)	12,013 (8.4%)	562 (9.5%)	949 (8.1%)
	Brandenburg	1,668 (3.7%)	558 (6.1%)	1,021 (2.5%)	1,441 (2.7%)	334 (5.3%)	1,409 (4.4%)	2,598 (4.1%)	141 (2.8%)	456 (2.0%)	2,730 (4.0%)	147 (2.6%)	522 (2.9%)	2,972 (3.8%)	436 (4.3%)	267 (2.2%)	3,415 (4.1%)	184 (3.3%)	209 (1.8%)	3,764 (4.3%)	141 (2.8%)	182 (1.6%)	3,680 (3.9%)	311 (3.3%)	257 (2.3%)	4,108 (3.8%)	178 (2.7%)	257 (2.6%)	4,121 (3.6%)	170 (3.0%)	268 (2.7%)	4,187 (3.6%)	179 (2.8%)	333 (2.6%)	4,212 (3.4%)	279 (3.2%)	306 (2.5%)	4,401 (3.3%)	190 (2.8%)	316 (2.5%)	4,572 (3.3%)	149 (2.5%)	296 (2.4%)	4,501 (3.1%)	150 (2.5%)	288 (2.5%)
	Bremen	286 (0.6%)	329 (3.6%)	1,879 (4.6%)	1,862 (3.5%)	183 (2.9%)	151 (0.5%)	1,521 (2.4%)	125 (2.5%)	136 (0.6%)	1,465 (2.2%)	115 (2.1%)	124 (0.7%)	2,241 (2.9%)	209 (2.1%)	177 (1.5%)	2,327 (2.8%)	170 (3.0%)	145 (1.2%)	2,124 (2.4%)	322 (6.4%)	209 (1.8%)	2,473 (2.6%)	164 (1.7%)	169 (1.5%)	2,610 (2.4%)	158 (2.4%)	176 (1.8%)	2,672 (2.3%)	218 (3.8%)	186 (1.8%)	2,878 (2.5%)	320 (5.1%)	186 (1.5%)	3,192 (2.6%)	318 (3.7%)	236 (1.9%)	3,623 (2.7%)	282 (4.2%)	239 (1.9%)	3,890 (2.8%)	254 (4.2%)	238 (2.0%)	3,932 (2.7%)	293 (4.9%)	252 (2.1%)
	Hamburg	1,774 (3.9%)	618 (6.8%)	460 (1.1%)	2,188 (4.1%)	430 (6.9%)	393 (1.2%)	2,746 (4.4%)	190 (3.8%)	277 (1.2%)	2,536 (3.7%)	395 (7.1%)	277 (1.5%)	229 (0.3%)	577 (5.7%)	2,915 (24.0%)	149 (0.2%)	47 (0.8%)	3,535 (30.0%)	211 (0.2%)	47 (0.9%)	3,632 (31.2%)	1,516 (1.6%)	795 (8.5%)	2,103 (18.7%)	4,254 (3.9%)	268 (4.1%)	391 (4.0%)	4,870 (4.3%)	229 (4.0%)	388 (3.8%)	5,181 (4.4%)	230 (3.6%)	465 (3.7%)	5,565 (4.5%)	362 (4.2%)	498 (4.1%)	6,324 (4.7%)	305 (4.5%)	540 (4.3%)	6,524 (4.7%)	272 (4.5%)	554 (4.6%)	6,616 (4.6%)	317 (5.3%)	554 (4.7%)
	Hesse	1,067 (2.3%)	1,249 (13.7%)	6,037 (14.8%)	6,881 (12.9%)	437 (7.0%)	757 (2.4%)	6,966 (11.1%)	374 (7.5%)	647 (2.8%)	7,111 (10.5%)	362 (6.5%)	611 (3.4%)	7,252 (9.4%)	652 (6.4%)	625 (5.1%)	7,574 (9.1%)	505 (9.1%)	583 (5.0%)	8,113 (9.3%)	375 (7.5%)	476 (4.1%)	8,883 (9.4%)	1,188 (12.6%)	864 (7.7%)	10,351 (9.6%)	564 (8.5%)	740 (7.6%)	10,864 (9.5%)	456 (8.0%)	749 (7.4%)	10,301 (8.8%)	472 (7.5%)	1,160 (9.2%)	11,388 (9.3%)	1,041 (12.0%)	967 (8.0%)	12,902 (9.6%)	573 (8.5%)	968 (7.7%)	13,179 (9.4%)	560 (9.3%)	912 (7.5%)	13,571 (9.5%)	514 (8.7%)	960 (8.2%)
	Lower Saxony	8,643 (19.0%)	876 (9.6%)	1,311 (3.2%)	8,270 (15.5%)	698 (11.1%)	1,042 (3.3%)	8,542 (13.6%)	1,105 (22.1%)	1,139 (5.0%)	9,628 (14.2%)	552 (9.9%)	671 (3.7%)	10,029 (12.9%)	1,172 (11.5%)	894 (7.4%)	10,272 (12.4%)	646 (11.6%)	839 (7.1%)	9,953 (11.4%)	1,170 (23.4%)	1,003 (8.6%)	11,221 (11.9%)	810 (8.6%)	784 (7.0%)	12,181 (11.3%)	787 (11.9%)	849 (8.7%)	12,324 (10.8%)	715 (12.6%)	819 (8.1%)	12,478 (10.7%)	752 (11.9%)	1,052 (8.3%)	12,666 (10.3%)	866 (10.0%)	919 (7.6%)	13,041 (9.7%)	684 (10.1%)	1,017 (8.1%)	13,290 (9.5%)	516 (8.6%)	935 (7.7%)	13,674 (9.5%)	500 (8.4%)	866 (7.4%)
	Mecklenburg-Vorpommern	1,171 (2.6%)	416 (4.6%)	469 (1.1%)	989 (1.9%)	237 (3.8%)	851 (2.7%)	1,904 (3.0%)	75 (1.5%)	103 (0.4%)	1,935 (2.8%)	71 (1.3%)	118 (0.7%)	2,035 (2.6%)	372 (3.7%)	214 (1.8%)	2,422 (2.9%)	124 (2.2%)	127 (1.1%)	2,545 (2.9%)	100 (2.0%)	125 (1.1%)	2,460 (2.6%)	206 (2.2%)	172 (1.5%)	2,687 (2.5%)	133 (2.0%)	139 (1.4%)	2,664 (2.3%)	134 (2.4%)	145 (1.4%)	2,731 (2.3%)	150 (2.4%)	190 (1.5%)	2,851 (2.3%)	195 (2.2%)	193 (1.6%)	2,920 (2.2%)	126 (1.9%)	169 (1.3%)	3,020 (2.2%)	89 (1.5%)	182 (1.5%)	2,997 (2.1%)	81 (1.4%)	184 (1.6%)
	North Rhine-Westphalia	14,779 (32.5%)	2,128 (23.3%)	2,693 (6.6%)	14,869 (27.9%)	1,386 (22.1%)	2,587 (8.1%)	15,673 (25.0%)	1,036 (20.7%)	1,374 (6.0%)	15,772 (23.2%)	965 (17.4%)	1,354 (7.5%)	16,560 (21.4%)	2,097 (20.6%)	1,698 (14.0%)	17,749 (21.4%)	1,211 (21.7%)	1,485 (12.6%)	18,850 (21.6%)	828 (16.5%)	1,268 (10.9%)	19,780 (21.0%)	1,571 (16.7%)	1,527 (13.6%)	21,877 (20.3%)	1,382 (20.9%)	1,698 (17.5%)	23,561 (20.6%)	1,109 (19.5%)	1,702 (16.8%)	24,695 (21.2%)	1,195 (18.9%)	2,138 (16.9%)	26,237 (21.4%)	1,553 (17.9%)	2,076 (17.1%)	28,509 (21.3%)	1,347 (19.9%)	2,188 (17.3%)	30,384 (21.7%)	1,271 (21.1%)	2,163 (17.9%)	31,604 (22.1%)	1,199 (20.2%)	2,138 (18.2%)
	Rhineland-Palatinate	173 (0.4%)	52 (0.6%)	4,554 (11.2%)	1,531 (2.9%)	659 (10.5%)	2,274 (7.1%)	3,662 (5.8%)	233 (4.7%)	402 (1.8%)	3,813 (5.6%)	210 (3.8%)	339 (1.9%)	3,749 (4.8%)	351 (3.5%)	387 (3.2%)	3,801 (4.6%)	266 (4.8%)	409 (3.5%)	4,110 (4.7%)	184 (3.7%)	366 (3.1%)	4,244 (4.5%)	373 (4.0%)	419 (3.7%)	4,729 (4.4%)	307 (4.6%)	403 (4.1%)	5,096 (4.5%)	257 (4.5%)	426 (4.2%)	5,218 (4.5%)	267 (4.2%)	556 (4.4%)	5,402 (4.4%)	343 (4.0%)	528 (4.3%)	5,983 (4.5%)	338 (5.0%)	591 (4.7%)	6,350 (4.5%)	272 (4.5%)	577 (4.8%)	6,460 (4.5%)	243 (4.1%)	524 (4.5%)
	Saarland	664 (1.5%)	211 (2.3%)	263 (0.6%)	574 (1.1%)	127 (2.0%)	365 (1.1%)	860 (1.4%)	56 (1.1%)	73 (0.3%)	869 (1.3%)	56 (1.0%)	71 (0.4%)	836 (1.1%)	64 (0.6%)	77 (0.6%)	805 (1.0%)	65 (1.2%)	60 (0.5%)	803 (0.9%)	45 (0.9%)	66 (0.6%)	851 (0.9%)	54 (0.6%)	56 (0.5%)	852 (0.8%)	75 (1.1%)	70 (0.7%)	929 (0.8%)	53 (0.9%)	65 (0.6%)	981 (0.8%)	46 (0.7%)	68 (0.5%)	986 (0.8%)	53 (0.6%)	81 (0.7%)	1,063 (0.8%)	48 (0.7%)	90 (0.7%)	1,086 (0.8%)	46 (0.8%)	77 (0.6%)	1,099 (0.8%)	50 (0.8%)	74 (0.6%)
	Saxony	1,891 (4.2%)	501 (5.5%)	674 (1.7%)	1,477 (2.8%)	263 (4.2%)	1,069 (3.3%)	2,268 (3.6%)	149 (3.0%)	235 (1.0%)	2,389 (3.5%)	129 (2.3%)	241 (1.3%)	2,216 (2.9%)	172 (1.7%)	235 (1.9%)	2,276 (2.7%)	164 (2.9%)	264 (2.2%)	2,419 (2.8%)	145 (2.9%)	272 (2.3%)	2,595 (2.8%)	264 (2.8%)	357 (3.2%)	2,677 (2.5%)	160 (2.4%)	396 (4.1%)	2,590 (2.3%)	142 (2.5%)	433 (4.3%)	2,440 (2.1%)	133 (2.1%)	454 (3.6%)	2,343 (1.9%)	203 (2.3%)	413 (3.4%)	2,319 (1.7%)	136 (2.0%)	404 (3.2%)	2,262 (1.6%)	118 (2.0%)	368 (3.0%)	2,259 (1.6%)	91 (1.5%)	292 (2.5%)
	Saxony-Anhalt	958 (2.1%)	375 (4.1%)	402 (1.0%)	738 (1.4%)	233 (3.7%)	609 (1.9%)	1,463 (2.3%)	88 (1.8%)	134 (0.6%)	1,478 (2.2%)	63 (1.1%)	130 (0.7%)	1,446 (1.9%)	144 (1.4%)	121 (1.0%)	1,543 (1.9%)	93 (1.7%)	113 (1.0%)	1,735 (2.0%)	62 (1.2%)	74 (0.6%)	1,755 (1.9%)	246 (2.6%)	148 (1.3%)	1,951 (1.8%)	103 (1.6%)	111 (1.1%)	1,985 (1.7%)	90 (1.6%)	104 (1.0%)	1,755 (1.5%)	112 (1.8%)	180 (1.4%)	1,858 (1.5%)	185 (2.1%)	147 (1.2%)	1,874 (1.4%)	97 (1.4%)	128 (1.0%)	1,921 (1.4%)	90 (1.5%)	123 (1.0%)	1,876 (1.3%)	61 (1.0%)	123 (1.0%)
	Schleswig-Holstein	3,481 (7.7%)	409 (4.5%)	441 (1.1%)	3,371 (6.3%)	257 (4.1%)	396 (1.2%)	3,514 (5.6%)	195 (3.9%)	319 (1.4%)	3,617 (5.3%)	188 (3.4%)	364 (2.0%)	3,357 (4.3%)	494 (4.9%)	653 (5.4%)	3,606 (4.4%)	291 (5.2%)	768 (6.5%)	3,919 (4.5%)	201 (4.0%)	831 (7.1%)	4,082 (4.3%)	413 (4.4%)	569 (5.1%)	4,901 (4.5%)	290 (4.4%)	420 (4.3%)	5,160 (4.5%)	225 (4.0%)	442 (4.4%)	5,423 (4.7%)	269 (4.3%)	516 (4.1%)	5,579 (4.5%)	402 (4.6%)	542 (4.5%)	6,195 (4.6%)	300 (4.4%)	559 (4.4%)	6,467 (4.6%)	227 (3.8%)	518 (4.3%)	6,707 (4.7%)	234 (3.9%)	483 (4.1%)
	Thuringia	1,263 (2.8%)	438 (4.8%)	498 (1.2%)	974 (1.8%)	259 (4.1%)	739 (2.3%)	1,637 (2.6%)	92 (1.8%)	113 (0.5%)	1,666 (2.5%)	75 (1.4%)	110 (0.6%)	1,620 (2.1%)	135 (1.3%)	126 (1.0%)	1,663 (2.0%)	96 (1.7%)	109 (0.9%)	1,716 (2.0%)	66 (1.3%)	106 (0.9%)	1,774 (1.9%)	208 (2.2%)	171 (1.5%)	1,932 (1.8%)	102 (1.5%)	172 (1.8%)	1,932 (1.7%)	66 (1.2%)	157 (1.6%)	1,552 (1.3%)	83 (1.3%)	186 (1.5%)	1,414 (1.2%)	136 (1.6%)	169 (1.4%)	1,524 (1.1%)	60 (0.9%)	171 (1.4%)	1,393 (1.0%)	63 (1.0%)	149 (1.2%)	1,395 (1.0%)	50 (0.8%)	119 (1.0%)
	Unknown	94 (0.2%)	19 (0.2%)	184 (0.5%)	334 (0.6%)	46 (0.7%)	180 (0.6%)	1,032 (1.6%)	98 (2.0%)	164 (0.7%)	1,045 (1.5%)	88 (1.6%)	55 (0.3%)	5 (0.0%)	2 (0.0%)	7 (0.1%)	9 (0.0%)	0 (0.0%)	5 (0.0%)	19 (0.0%)	0 (0.0%)	3 (0.0%)	3 (0.0%)	0 (0.0%)	8 (0.1%)	4 (0.0%)	2 (0.0%)	7 (0.1%)	14 (0.0%)	0 (0.0%)	14 (0.1%)	3 (0.0%)	1 (0.0%)	13 (0.1%)	3 (0.0%)	1 (0.0%)	11 (0.1%)	0 (0.0%)	1 (0.0%)	1 (0.0%)	4 (0.0%)	1 (0.0%)	2 (0.0%)	29 (0.0%)	2 (0.0%)	6 (0.1%)
	Haemophilus influenzae type B (Hib)	45,045 (47.2%)	9,409 (9.9%)	40,955 (42.9%)	52,956 (57.8%)	6,451 (7.0%)	32,214 (35.2%)	62,331 (68.8%)	5,164 (5.7%)	23,077 (25.5%)	67,623 (73.9%)	5,714 (6.2%)	18,230 (19.9%)	77,224 (77.3%)	10,256 (10.3%)	12,384 (12.4%)	82,610 (82.4%)	5,688 (5.7%)	11,949 (11.9%)	86,846 (83.7%)	5,099 (4.9%)	11,858 (11.4%)	93,796 (81.7%)	9,447 (8.2%)	11,587 (10.1%)	107,407 (86.5%)	6,712 (5.4%)	10,091 (8.1%)	114,027 (87.6%)	5,778 (4.4%)	10,434 (8.0%)	116,125 (85.7%)	6,418 (4.7%)	12,931 (9.5%)	122,518 (85.3%)	8,759 (6.1%)	12,418 (8.6%)	133,671 (87.2%)	6,834 (4.5%)	12,841 (8.4%)	139,672 (88.4%)	6,053 (3.8%)	12,286 (7.8%)	142,954 (88.9%)	5,977 (3.7%)	11,947 (7.4%)
	Baden-Wurttemberg	219 (0.5%)	132 (1.4%)	10,046 (24.5%)	236 (0.4%)	83 (1.3%)	9,629 (29.9%)	177 (0.3%)	82 (1.6%)	9,243 (40.1%)	2,281 (3.4%)	1,400 (24.5%)	5,867 (32.2%)	8,478 (11.0%)	1,000 (9.8%)	1,199 (9.7%)	8,879 (10.7%)	589 (10.4%)	1,064 (8.9%)	9,235 (10.6%)	457 (9.0%)	1,041 (8.8%)	9,977 (10.6%)	1,212 (12.8%)	1,359 (11.7%)	11,471 (10.7%)	707 (10.5%)	1,434 (14.2%)	12,338 (10.8%)	600 (10.4%)	1,471 (14.1%)	11,925 (10.3%)	691 (10.8%)	1,913 (14.8%)	12,613 (10.3%)	1,056 (12.1%)	1,771 (14.3%)	14,111 (10.6%)	688 (10.1%)	1,729 (13.5%)	14,739 (10.6%)	610 (10.1%)	1,698 (13.8%)	14,878 (10.4%)	621 (10.4%)	1,619 (13.6%)
	Bavaria	7,140 (15.9%)	809 (8.6%)	4,812 (11.7%)	7,442 (14.1%)	619 (9.6%)	4,213 (13.1%)	7,972 (12.8%)	922 (17.9%)	2,536 (11.0%)	9,347 (13.8%)	579 (10.1%)	1,413 (7.8%)	9,482 (12.3%)	1,159 (11.3%)	1,634 (13.2%)	10,043 (12.2%)	668 (11.7%)	1,432 (12.0%)	10,761 (12.4%)	539 (10.6%)	1,422 (12.0%)	11,419 (12.2%)	966 (10.2%)	1,663 (14.4%)	12,838 (12.0%)	845 (12.6%)	1,763 (17.5%)	14,382 (12.6%)	704 (12.2%)	1,912 (18.3%)	14,965 (12.9%)	854 (13.3%)	2,275 (17.6%)	16,218 (13.2%)	1,091 (12.5%)	2,365 (19.0%)	17,562 (13.1%)	993 (14.5%)	2,396 (18.7%)	18,852 (13.5%)	962 (15.9%)	2,337 (19.0%)	19,513 (13.6%)	982 (16.4%)	2,373 (19.9%)
	Berlin	107 (0.2%)	54 (0.6%)	5,113 (12.5%)	103 (0.2%)	44 (0.7%)	5,382 (16.7%)	93 (0.1%)	56 (1.1%)	5,576 (24.2%)	214 (0.3%)	197 (3.4%)	5,812 (31.9%)	4,925 (6.4%)	1,153 (11.2%)	1,014 (8.2%)	6,262 (7.6%)	499 (8.8%)	687 (5.7%)	6,761 (7.8%)	354 (6.9%)	653 (5.5%)	7,326 (7.8%)	625 (6.6%)	759 (6.6%)	8,284 (7.7%)	570 (8.5%)	846 (8.4%)	8,795 (7.7%)	537 (9.3%)	956 (9.2%)	9,650 (8.3%)	600 (9.3%)	1,072 (8.3%)	10,220 (8.3%)	603 (6.9%)	1,039 (8.4%)	11,511 (8.6%)	622 (9.1%)	1,188 (9.3%)	11,879 (8.5%)	522 (8.6%)	1,048 (8.5%)	11,998 (8.4%)	555 (9.3%)	971 (8.1%)
	Brandenburg	1,652 (3.7%)	569 (6.0%)	1,026 (2.5%)	1,418 (2.7%)	339 (5.3%)	1,427 (4.4%)	2,576 (4.1%)	153 (3.0%)	466 (2.0%)	2,712 (4.0%)	158 (2.8%)	529 (2.9%)	2,959 (3.8%)	437 (4.3%)	279 (2.3%)	3,405 (4.1%)	186 (3.3%)	217 (1.8%)	3,746 (4.3%)	142 (2.8%)	199 (1.7%)	3,665 (3.9%)	308 (3.3%)	275 (2.4%)	4,085 (3.8%)	184 (2.7%)	274 (2.7%)	4,104 (3.6%)	172 (3.0%)	283 (2.7%)	4,173 (3.6%)	185 (2.9%)	341 (2.6%)	4,195 (3.4%)	288 (3.3%)	314 (2.5%)	4,389 (3.3%)	188 (2.8%)	330 (2.6%)	4,560 (3.3%)	154 (2.5%)	303 (2.5%)	4,489 (3.1%)	155 (2.6%)	295 (2.5%)
	Bremen	285 (0.6%)	328 (3.5%)	1,881 (4.6%)	1,852 (3.5%)	189 (2.9%)	155 (0.5%)	1,511 (2.4%)	126 (2.4%)	145 (0.6%)	1,457 (2.2%)	118 (2.1%)	129 (0.7%)	2,233 (2.9%)	209 (2.0%)	185 (1.5%)	2,325 (2.8%)	171 (3.0%)	146 (1.2%)	2,124 (2.4%)	320 (6.3%)	211 (1.8%)	2,471 (2.6%)	161 (1.7%)	174 (1.5%)	2,604 (2.4%)	158 (2.4%)	182 (1.8%)	2,665 (2.3%)	218 (3.8%)	193 (1.8%)	2,883 (2.5%)	314 (4.9%)	187 (1.4%)	3,189 (2.6%)	321 (3.7%)	236 (1.9%)	3,613 (2.7%)	292 (4.3%)	239 (1.9%)	3,888 (2.8%)	254 (4.2%)	240 (2.0%)	3,928 (2.7%)	295 (4.9%)	254 (2.1%)
	Hamburg	1,761 (3.9%)	633 (6.7%)	458 (1.1%)	2,175 (4.1%)	442 (6.9%)	394 (1.2%)	2,740 (4.4%)	197 (3.8%)	276 (1.2%)	2,530 (3.7%)	402 (7.0%)	276 (1.5%)	230 (0.3%)	578 (5.6%)	2,913 (23.5%)	150 (0.2%)	49 (0.9%)	3,532 (29.6%)	210 (0.2%)	47 (0.9%)	3,633 (30.6%)	1,508 (1.6%)	792 (8.4%)	2,114 (18.2%)	4,245 (4.0%)	272 (4.1%)	396 (3.9%)	4,863 (4.3%)	229 (4.0%)	395 (3.8%)	5,171 (4.5%)	232 (3.6%)	473 (3.7%)	5,550 (4.5%)	367 (4.2%)	508 (4.1%)	6,317 (4.7%)	305 (4.5%)	547 (4.3%)	6,519 (4.7%)	275 (4.5%)	556 (4.5%)	6,611 (4.6%)	320 (5.4%)	556 (4.7%)
	Hesse	1,059 (2.4%)	1,247 (13.3%)	6,047 (14.8%)	6,873 (13.0%)	436 (6.8%)	766 (2.4%)	6,959 (11.2%)	373 (7.2%)	655 (2.8%)	7,103 (10.5%)	364 (6.4%)	617 (3.4%)	7,234 (9.4%)	657 (6.4%)	638 (5.2%)	7,567 (9.2%)	503 (8.8%)	592 (5.0%)	8,104 (9.3%)	375 (7.4%)	485 (4.1%)	8,869 (9.5%)	1,187 (12.6%)	879 (7.6%)	10,337 (9.6%)	564 (8.4%)	754 (7.5%)	10,842 (9.5%)	458 (7.9%)	769 (7.4%)	10,289 (8.9%)	479 (7.5%)	1,165 (9.0%)	11,372 (9.3%)	1,041 (11.9%)	983 (7.9%)	12,896 (9.6%)	570 (8.3%)	977 (7.6%)	13,170 (9.4%)	561 (9.3%)	920 (7.5%)	13,561 (9.5%)	513 (8.6%)	971 (8.1%)
	Lower Saxony	8,592 (19.1%)	910 (9.7%)	1,328 (3.2%)	8,228 (15.5%)	725 (11.2%)	1,057 (3.3%)	8,511 (13.7%)	1,120 (21.7%)	1,155 (5.0%)	9,577 (14.2%)	577 (10.1%)	697 (3.8%)	10,001 (13.0%)	1,178 (11.5%)	916 (7.4%)	10,244 (12.4%)	653 (11.5%)	860 (7.2%)	9,916 (11.4%)	1,181 (23.2%)	1,029 (8.7%)	11,186 (11.9%)	813 (8.6%)	816 (7.0%)	12,150 (11.3%)	792 (11.8%)	875 (8.7%)	12,278 (10.8%)	730 (12.6%)	850 (8.1%)	12,437 (10.7%)	758 (11.8%)	1,087 (8.4%)	12,640 (10.3%)	879 (10.0%)	932 (7.5%)	13,019 (9.7%)	688 (10.1%)	1,035 (8.1%)	13,275 (9.5%)	516 (8.5%)	950 (7.7%)	13,652 (9.5%)	503 (8.4%)	885 (7.4%)
	Mecklenburg-Vorpommern	1,168 (2.6%)	412 (4.4%)	476 (1.2%)	982 (1.9%)	239 (3.7%)	856 (2.7%)	1,900 (3.0%)	73 (1.4%)	109 (0.5%)	1,928 (2.9%)	76 (1.3%)	120 (0.7%)	2,028 (2.6%)	371 (3.6%)	222 (1.8%)	2,414 (2.9%)	125 (2.2%)	134 (1.1%)	2,540 (2.9%)	99 (1.9%)	131 (1.1%)	2,451 (2.6%)	205 (2.2%)	182 (1.6%)	2,676 (2.5%)	137 (2.0%)	146 (1.4%)	2,661 (2.3%)	128 (2.2%)	154 (1.5%)	2,721 (2.3%)	150 (2.3%)	200 (1.5%)	2,846 (2.3%)	194 (2.2%)	199 (1.6%)	2,914 (2.2%)	128 (1.9%)	173 (1.3%)	3,008 (2.2%)	90 (1.5%)	193 (1.6%)	2,990 (2.1%)	82 (1.4%)	190 (1.6%)
	North Rhine-Westphalia	14,602 (32.4%)	2,263 (24.1%)	2,735 (6.7%)	14,707 (27.8%)	1,479 (22.9%)	2,656 (8.2%)	15,542 (24.9%)	1,108 (21.5%)	1,433 (6.2%)	15,664 (23.2%)	1,011 (17.7%)	1,416 (7.8%)	16,478 (21.3%)	2,139 (20.9%)	1,738 (14.0%)	17,678 (21.4%)	1,253 (22.0%)	1,514 (12.7%)	18,783 (21.6%)	866 (17.0%)	1,297 (10.9%)	19,687 (21.0%)	1,607 (17.0%)	1,584 (13.7%)	21,753 (20.3%)	1,432 (21.3%)	1,772 (17.6%)	23,457 (20.6%)	1,148 (19.9%)	1,767 (16.9%)	24,608 (21.2%)	1,226 (19.1%)	2,194 (17.0%)	26,163 (21.4%)	1,579 (18.0%)	2,124 (17.1%)	28,421 (21.3%)	1,377 (20.1%)	2,246 (17.5%)	30,335 (21.7%)	1,288 (21.3%)	2,195 (17.9%)	31,547 (22.1%)	1,211 (20.3%)	2,183 (18.3%)
	Rhineland-Palatinate	169 (0.4%)	53 (0.6%)	4,557 (11.1%)	1,516 (2.9%)	667 (10.3%)	2,281 (7.1%)	3,640 (5.8%)	244 (4.7%)	413 (1.8%)	3,802 (5.6%)	216 (3.8%)	344 (1.9%)	3,731 (4.8%)	362 (3.5%)	394 (3.2%)	3,784 (4.6%)	273 (4.8%)	419 (3.5%)	4,094 (4.7%)	191 (3.7%)	375 (3.2%)	4,238 (4.5%)	371 (3.9%)	427 (3.7%)	4,715 (4.4%)	316 (4.7%)	408 (4.0%)	5,070 (4.4%)	273 (4.7%)	436 (4.2%)	5,200 (4.5%)	270 (4.2%)	571 (4.4%)	5,384 (4.4%)	346 (4.0%)	543 (4.4%)	5,976 (4.5%)	344 (5.0%)	592 (4.6%)	6,343 (4.5%)	277 (4.6%)	579 (4.7%)	6,451 (4.5%)	252 (4.2%)	524 (4.4%)
	Saarland	662 (1.5%)	211 (2.2%)	265 (0.6%)	572 (1.1%)	128 (2.0%)	366 (1.1%)	859 (1.4%)	56 (1.1%)	74 (0.3%)	865 (1.3%)	57 (1.0%)	74 (0.4%)	835 (1.1%)	64 (0.6%)	78 (0.6%)	805 (1.0%)	65 (1.1%)	60 (0.5%)	803 (0.9%)	46 (0.9%)	65 (0.5%)	851 (0.9%)	54 (0.6%)	56 (0.5%)	850 (0.8%)	75 (1.1%)	72 (0.7%)	927 (0.8%)	54 (0.9%)	66 (0.6%)	979 (0.8%)	46 (0.7%)	70 (0.5%)	984 (0.8%)	52 (0.6%)	84 (0.7%)	1,062 (0.8%)	47 (0.7%)	92 (0.7%)	1,084 (0.8%)	48 (0.8%)	77 (0.6%)	1,099 (0.8%)	50 (0.8%)	74 (0.6%)
	Saxony	1,852 (4.1%)	524 (5.6%)	690 (1.7%)	1,459 (2.8%)	260 (4.0%)	1,090 (3.4%)	2,244 (3.6%)	156 (3.0%)	252 (1.1%)	2,366 (3.5%)	135 (2.4%)	258 (1.4%)	2,196 (2.8%)	169 (1.6%)	258 (2.1%)	2,256 (2.7%)	163 (2.9%)	285 (2.4%)	2,396 (2.8%)	143 (2.8%)	297 (2.5%)	2,566 (2.7%)	260 (2.8%)	390 (3.4%)	2,644 (2.5%)	155 (2.3%)	434 (4.3%)	2,571 (2.3%)	139 (2.4%)	455 (4.4%)	2,424 (2.1%)	132 (2.1%)	471 (3.6%)	2,324 (1.9%)	206 (2.4%)	429 (3.5%)	2,306 (1.7%)	136 (2.0%)	417 (3.2%)	2,252 (1.6%)	117 (1.9%)	379 (3.1%)	2,249 (1.6%)	90 (1.5%)	303 (2.5%)
	Saxony-Anhalt	955 (2.1%)	378 (4.0%)	402 (1.0%)	733 (1.4%)	233 (3.6%)	614 (1.9%)	1,448 (2.3%)	96 (1.9%)	141 (0.6%)	1,470 (2.2%)	63 (1.1%)	138 (0.8%)	1,444 (1.9%)	142 (1.4%)	125 (1.0%)	1,538 (1.9%)	92 (1.6%)	119 (1.0%)	1,731 (2.0%)	64 (1.3%)	76 (0.6%)	1,749 (1.9%)	247 (2.6%)	153 (1.3%)	1,947 (1.8%)	100 (1.5%)	118 (1.2%)	1,983 (1.7%)	85 (1.5%)	111 (1.1%)	1,751 (1.5%)	114 (1.8%)	182 (1.4%)	1,853 (1.5%)	186 (2.1%)	151 (1.2%)	1,868 (1.4%)	97 (1.4%)	134 (1.0%)	1,918 (1.4%)	90 (1.5%)	126 (1.0%)	1,872 (1.3%)	63 (1.1%)	125 (1.0%)
	Schleswig-Holstein	3,474 (7.7%)	426 (4.5%)	431 (1.1%)	3,359 (6.3%)	263 (4.1%)	402 (1.2%)	3,501 (5.6%)	203 (3.9%)	324 (1.4%)	3,607 (5.3%)	192 (3.4%)	370 (2.0%)	3,356 (4.3%)	499 (4.9%)	649 (5.2%)	3,602 (4.4%)	296 (5.2%)	767 (6.4%)	3,914 (4.5%)	207 (4.1%)	830 (7.0%)	4,065 (4.3%)	433 (4.6%)	566 (4.9%)	4,883 (4.5%)	302 (4.5%)	426 (4.2%)	5,154 (4.5%)	239 (4.1%)	434 (4.2%)	5,409 (4.7%)	277 (4.3%)	522 (4.0%)	5,563 (4.5%)	411 (4.7%)	549 (4.4%)	6,187 (4.6%)	297 (4.3%)	570 (4.4%)	6,459 (4.6%)	224 (3.7%)	529 (4.3%)	6,695 (4.7%)	233 (3.9%)	496 (4.2%)
	Thuringia	1,255 (2.8%)	441 (4.7%)	503 (1.2%)	967 (1.8%)	262 (4.1%)	743 (2.3%)	1,629 (2.6%)	99 (1.9%)	114 (0.5%)	1,658 (2.5%)	78 (1.4%)	115 (0.6%)	1,609 (2.1%)	137 (1.3%)	135 (1.1%)	1,649 (2.0%)	103 (1.8%)	116 (1.0%)	1,709 (2.0%)	68 (1.3%)	111 (0.9%)	1,765 (1.9%)	206 (2.2%)	182 (1.6%)	1,921 (1.8%)	101 (1.5%)	184 (1.8%)	1,923 (1.7%)	64 (1.1%)	168 (1.6%)	1,537 (1.3%)	89 (1.4%)	195 (1.5%)	1,401 (1.1%)	138 (1.6%)	180 (1.4%)	1,519 (1.1%)	61 (0.9%)	175 (1.4%)	1,387 (1.0%)	64 (1.1%)	154 (1.3%)	1,392 (1.0%)	50 (0.8%)	122 (1.0%)
	Unknown	93 (0.2%)	19 (0.2%)	185 (0.5%)	334 (0.6%)	43 (0.7%)	183 (0.6%)	1,029 (1.7%)	100 (1.9%)	165 (0.7%)	1,042 (1.5%)	91 (1.6%)	55 (0.3%)	5 (0.0%)	2 (0.0%)	7 (0.1%)	9 (0.0%)	0 (0.0%)	5 (0.0%)	19 (0.0%)	0 (0.0%)	3 (0.0%)	3 (0.0%)	0 (0.0%)	8 (0.1%)	4 (0.0%)	2 (0.0%)	7 (0.1%)	14 (0.0%)	0 (0.0%)	14 (0.1%)	3 (0.0%)	1 (0.0%)	13 (0.1%)	3 (0.0%)	1 (0.0%)	11 (0.1%)	0 (0.0%)	1 (0.0%)	1 (0.0%)	4 (0.0%)	1 (0.0%)	2 (0.0%)	29 (0.0%)	2 (0.0%)	6 (0.1%)
	Poliomyelitis	45,151 (47.3%)	9,403 (9.9%)	40,855 (42.8%)	53,142 (58.0%)	6,427 (7.0%)	32,052 (35.0%)	62,475 (69.0%)	5,169 (5.7%)	22,928 (25.3%)	67,796 (74.0%)	5,694 (6.2%)	18,077 (19.7%)	77,330 (77.4%)	10,293 (10.3%)	12,241 (12.3%)	82,725 (82.5%)	5,681 (5.7%)	11,841 (11.8%)	87,004 (83.8%)	5,100 (4.9%)	11,699 (11.3%)	94,011 (81.9%)	9,482 (8.3%)	11,337 (9.9%)	107,665 (86.7%)	6,742 (5.4%)	9,803 (7.9%)	114,288 (87.8%)	5,783 (4.4%)	10,168 (7.8%)	116,333 (85.9%)	6,411 (4.7%)	12,730 (9.4%)	122,672 (85.4%)	8,791 (6.1%)	12,232 (8.5%)	133,795 (87.3%)	6,841 (4.5%)	12,710 (8.3%)	139,774 (88.5%)	6,058 (3.8%)	12,179 (7.7%)	143,060 (88.9%)	5,995 (3.7%)	11,823 (7.3%)
	Baden-Wurttemberg	216 (0.5%)	101 (1.1%)	10,080 (24.7%)	236 (0.4%)	78 (1.2%)	9,634 (30.1%)	179 (0.3%)	82 (1.6%)	9,241 (40.3%)	2,286 (3.4%)	1,390 (24.4%)	5,872 (32.5%)	8,489 (11.0%)	995 (9.7%)	1,193 (9.7%)	8,890 (10.7%)	576 (10.1%)	1,066 (9.0%)	9,247 (10.6%)	447 (8.8%)	1,039 (8.9%)	10,006 (10.6%)	1,200 (12.7%)	1,342 (11.8%)	11,493 (10.7%)	701 (10.4%)	1,418 (14.5%)	12,358 (10.8%)	586 (10.1%)	1,465 (14.4%)	11,950 (10.3%)	689 (10.7%)	1,890 (14.8%)	12,617 (10.3%)	1,064 (12.1%)	1,759 (14.4%)	14,120 (10.6%)	688 (10.1%)	1,720 (13.5%)	14,759 (10.6%)	612 (10.1%)	1,676 (13.8%)	14,894 (10.4%)	619 (10.3%)	1,605 (13.6%)
	Bavaria	7,144 (15.8%)	814 (8.7%)	4,803 (11.8%)	7,460 (14.0%)	611 (9.5%)	4,203 (13.1%)	7,981 (12.8%)	917 (17.7%)	2,532 (11.0%)	9,360 (13.8%)	575 (10.1%)	1,404 (7.8%)	9,496 (12.3%)	1,167 (11.3%)	1,612 (13.2%)	10,059 (12.2%)	672 (11.8%)	1,412 (11.9%)	10,787 (12.4%)	541 (10.6%)	1,394 (11.9%)	11,447 (12.2%)	969 (10.2%)	1,632 (14.4%)	12,883 (12.0%)	844 (12.5%)	1,719 (17.5%)	14,423 (12.6%)	711 (12.3%)	1,864 (18.3%)	14,995 (12.9%)	853 (13.3%)	2,246 (17.6%)	16,249 (13.2%)	1,093 (12.4%)	2,332 (19.1%)	17,581 (13.1%)	997 (14.6%)	2,373 (18.7%)	18,868 (13.5%)	970 (16.0%)	2,313 (19.0%)	19,525 (13.6%)	987 (16.5%)	2,356 (19.9%)
	Berlin	107 (0.2%)	56 (0.6%)	5,111 (12.5%)	105 (0.2%)	45 (0.7%)	5,379 (16.8%)	94 (0.2%)	56 (1.1%)	5,575 (24.3%)	215 (0.3%)	199 (3.5%)	5,809 (32.1%)	4,943 (6.4%)	1,152 (11.2%)	997 (8.1%)	6,278 (7.6%)	497 (8.7%)	673 (5.7%)	6,792 (7.8%)	356 (7.0%)	620 (5.3%)	7,357 (7.8%)	635 (6.7%)	718 (6.3%)	8,327 (7.7%)	580 (8.6%)	793 (8.1%)	8,835 (7.7%)	547 (9.5%)	906 (8.9%)	9,673 (8.3%)	600 (9.4%)	1,049 (8.2%)	10,232 (8.3%)	607 (6.9%)	1,023 (8.4%)	11,526 (8.6%)	620 (9.1%)	1,175 (9.2%)	11,892 (8.5%)	523 (8.6%)	1,034 (8.5%)	12,006 (8.4%)	558 (9.3%)	960 (8.1%)
	Brandenburg	1,656 (3.7%)	569 (6.1%)	1,022 (2.5%)	1,433 (2.7%)	337 (5.2%)	1,414 (4.4%)	2,584 (4.1%)	149 (2.9%)	462 (2.0%)	2,719 (4.0%)	154 (2.7%)	526 (2.9%)	2,961 (3.8%)	442 (4.3%)	272 (2.2%)	3,409 (4.1%)	188 (3.3%)	211 (1.8%)	3,755 (4.3%)	143 (2.8%)	189 (1.6%)	3,672 (3.9%)	310 (3.3%)	266 (2.3%)	4,100 (3.8%)	185 (2.7%)	258 (2.6%)	4,111 (3.6%)	181 (3.1%)	267 (2.6%)	4,178 (3.6%)	184 (2.9%)	337 (2.6%)	4,201 (3.4%)	287 (3.3%)	309 (2.5%)	4,396 (3.3%)	190 (2.8%)	321 (2.5%)	4,565 (3.3%)	151 (2.5%)	301 (2.5%)	4,494 (3.1%)	155 (2.6%)	290 (2.5%)
	Bremen	287 (0.6%)	332 (3.5%)	1,875 (4.6%)	1,855 (3.5%)	192 (3.0%)	149 (0.5%)	1,513 (2.4%)	130 (2.5%)	139 (0.6%)	1,459 (2.2%)	120 (2.1%)	125 (0.7%)	2,242 (2.9%)	212 (2.1%)	173 (1.4%)	2,327 (2.8%)	176 (3.1%)	139 (1.2%)	2,125 (2.4%)	325 (6.4%)	205 (1.8%)	2,475 (2.6%)	165 (1.7%)	166 (1.5%)	2,609 (2.4%)	160 (2.4%)	175 (1.8%)	2,672 (2.3%)	219 (3.8%)	185 (1.8%)	2,880 (2.5%)	321 (5.0%)	183 (1.4%)	3,189 (2.6%)	323 (3.7%)	234 (1.9%)	3,615 (2.7%)	290 (4.2%)	239 (1.9%)	3,889 (2.8%)	253 (4.2%)	240 (2.0%)	3,930 (2.7%)	294 (4.9%)	253 (2.1%)
	Hamburg	1,763 (3.9%)	635 (6.8%)	454 (1.1%)	2,178 (4.1%)	438 (6.8%)	395 (1.2%)	2,742 (4.4%)	193 (3.7%)	278 (1.2%)	2,532 (3.7%)	403 (7.1%)	273 (1.5%)	229 (0.3%)	577 (5.6%)	2,915 (23.8%)	152 (0.2%)	45 (0.8%)	3,534 (29.8%)	210 (0.2%)	47 (0.9%)	3,633 (31.1%)	1,513 (1.6%)	793 (8.4%)	2,108 (18.6%)	4,250 (3.9%)	273 (4.0%)	390 (4.0%)	4,869 (4.3%)	230 (4.0%)	388 (3.8%)	5,179 (4.5%)	230 (3.6%)	467 (3.7%)	5,559 (4.5%)	364 (4.1%)	502 (4.1%)	6,327 (4.7%)	303 (4.4%)	539 (4.2%)	6,527 (4.7%)	277 (4.6%)	546 (4.5%)	6,621 (4.6%)	329 (5.5%)	537 (4.5%)
	Hesse	1,071 (2.4%)	1,254 (13.3%)	6,028 (14.8%)	6,883 (13.0%)	440 (6.8%)	752 (2.3%)	6,967 (11.2%)	380 (7.4%)	640 (2.8%)	7,109 (10.5%)	364 (6.4%)	611 (3.4%)	7,244 (9.4%)	658 (6.4%)	627 (5.1%)	7,572 (9.2%)	503 (8.9%)	587 (5.0%)	8,109 (9.3%)	374 (7.3%)	481 (4.1%)	8,878 (9.4%)	1,187 (12.5%)	870 (7.7%)	10,345 (9.6%)	566 (8.4%)	744 (7.6%)	10,862 (9.5%)	455 (7.9%)	752 (7.4%)	10,296 (8.9%)	476 (7.4%)	1,161 (9.1%)	11,378 (9.3%)	1,041 (11.8%)	977 (8.0%)	12,899 (9.6%)	568 (8.3%)	976 (7.7%)	13,171 (9.4%)	561 (9.3%)	919 (7.5%)	13,564 (9.5%)	512 (8.5%)	969 (8.2%)
	Lower Saxony	8,617 (19.1%)	908 (9.7%)	1,305 (3.2%)	8,253 (15.5%)	728 (11.3%)	1,029 (3.2%)	8,529 (13.7%)	1,125 (21.8%)	1,132 (4.9%)	9,616 (14.2%)	562 (9.9%)	673 (3.7%)	10,010 (12.9%)	1,189 (11.6%)	896 (7.3%)	10,252 (12.4%)	659 (11.6%)	846 (7.1%)	9,932 (11.4%)	1,186 (23.3%)	1,008 (8.6%)	11,205 (11.9%)	819 (8.6%)	791 (7.0%)	12,162 (11.3%)	800 (11.9%)	855 (8.7%)	12,301 (10.8%)	730 (12.6%)	827 (8.1%)	12,457 (10.7%)	757 (11.8%)	1,068 (8.4%)	12,644 (10.3%)	882 (10.0%)	925 (7.6%)	13,026 (9.7%)	692 (10.1%)	1,024 (8.1%)	13,279 (9.5%)	519 (8.6%)	943 (7.7%)	13,661 (9.5%)	503 (8.4%)	876 (7.4%)
	Mecklenburg-Vorpommern	1,161 (2.6%)	420 (4.5%)	475 (1.2%)	985 (1.9%)	241 (3.7%)	851 (2.7%)	1,901 (3.0%)	78 (1.5%)	103 (0.4%)	1,931 (2.8%)	74 (1.3%)	119 (0.7%)	2,033 (2.6%)	372 (3.6%)	216 (1.8%)	2,418 (2.9%)	124 (2.2%)	131 (1.1%)	2,540 (2.9%)	101 (2.0%)	129 (1.1%)	2,454 (2.6%)	209 (2.2%)	175 (1.5%)	2,676 (2.5%)	137 (2.0%)	146 (1.5%)	2,664 (2.3%)	130 (2.2%)	149 (1.5%)	2,726 (2.3%)	152 (2.4%)	193 (1.5%)	2,850 (2.3%)	193 (2.2%)	196 (1.6%)	2,915 (2.2%)	127 (1.9%)	173 (1.4%)	3,009 (2.2%)	90 (1.5%)	192 (1.6%)	2,993 (2.1%)	83 (1.4%)	186 (1.6%)
	North Rhine-Westphalia	14,658 (32.5%)	2,267 (24.1%)	2,675 (6.5%)	14,789 (27.8%)	1,454 (22.6%)	2,599 (8.1%)	15,615 (25.0%)	1,097 (21.2%)	1,371 (6.0%)	15,731 (23.2%)	1,012 (17.8%)	1,348 (7.5%)	16,497 (21.3%)	2,140 (20.8%)	1,718 (14.0%)	17,699 (21.4%)	1,248 (22.0%)	1,498 (12.7%)	18,817 (21.6%)	859 (16.8%)	1,270 (10.9%)	19,729 (21.0%)	1,617 (17.1%)	1,532 (13.5%)	21,802 (20.2%)	1,442 (21.4%)	1,713 (17.5%)	23,520 (20.6%)	1,142 (19.7%)	1,710 (16.8%)	24,653 (21.2%)	1,223 (19.1%)	2,152 (16.9%)	26,201 (21.4%)	1,592 (18.1%)	2,073 (16.9%)	28,455 (21.3%)	1,378 (20.1%)	2,211 (17.4%)	30,362 (21.7%)	1,286 (21.2%)	2,170 (17.8%)	31,569 (22.1%)	1,215 (20.3%)	2,157 (18.2%)
	Rhineland-Palatinate	170 (0.4%)	52 (0.6%)	4,557 (11.2%)	1,523 (2.9%)	665 (10.3%)	2,276 (7.1%)	3,642 (5.8%)	248 (4.8%)	407 (1.8%)	3,807 (5.6%)	216 (3.8%)	339 (1.9%)	3,738 (4.8%)	365 (3.5%)	384 (3.1%)	3,790 (4.6%)	276 (4.9%)	410 (3.5%)	4,103 (4.7%)	190 (3.7%)	367 (3.1%)	4,244 (4.5%)	373 (3.9%)	419 (3.7%)	4,719 (4.4%)	317 (4.7%)	403 (4.1%)	5,080 (4.4%)	271 (4.7%)	428 (4.2%)	5,205 (4.5%)	270 (4.2%)	566 (4.4%)	5,386 (4.4%)	351 (4.0%)	536 (4.4%)	5,976 (4.5%)	341 (5.0%)	595 (4.7%)	6,340 (4.5%)	274 (4.5%)	585 (4.8%)	6,452 (4.5%)	248 (4.1%)	527 (4.5%)
	Saarland	662 (1.5%)	214 (2.3%)	262 (0.6%)	573 (1.1%)	128 (2.0%)	365 (1.1%)	858 (1.4%)	58 (1.1%)	73 (0.3%)	867 (1.3%)	58 (1.0%)	71 (0.4%)	836 (1.1%)	65 (0.6%)	76 (0.6%)	805 (1.0%)	65 (1.1%)	60 (0.5%)	803 (0.9%)	45 (0.9%)	66 (0.6%)	852 (0.9%)	53 (0.6%)	56 (0.5%)	851 (0.8%)	76 (1.1%)	70 (0.7%)	928 (0.8%)	54 (0.9%)	65 (0.6%)	981 (0.8%)	46 (0.7%)	68 (0.5%)	984 (0.8%)	56 (0.6%)	80 (0.7%)	1,062 (0.8%)	47 (0.7%)	92 (0.7%)	1,086 (0.8%)	46 (0.8%)	77 (0.6%)	1,100 (0.8%)	49 (0.8%)	74 (0.6%)
	Saxony	1,864 (4.1%)	521 (5.5%)	681 (1.7%)	1,463 (2.8%)	265 (4.1%)	1,081 (3.4%)	2,247 (3.6%)	159 (3.1%)	246 (1.1%)	2,375 (3.5%)	137 (2.4%)	247 (1.4%)	2,202 (2.8%)	175 (1.7%)	246 (2.0%)	2,268 (2.7%)	160 (2.8%)	276 (2.3%)	2,406 (2.8%)	144 (2.8%)	286 (2.4%)	2,581 (2.7%)	265 (2.8%)	370 (3.3%)	2,668 (2.5%)	158 (2.3%)	407 (4.2%)	2,581 (2.3%)	142 (2.5%)	442 (4.3%)	2,433 (2.1%)	132 (2.1%)	462 (3.6%)	2,333 (1.9%)	205 (2.3%)	421 (3.4%)	2,312 (1.7%)	136 (2.0%)	411 (3.2%)	2,256 (1.6%)	116 (1.9%)	376 (3.1%)	2,257 (1.6%)	90 (1.5%)	295 (2.5%)
	Saxony-Anhalt	956 (2.1%)	381 (4.1%)	398 (1.0%)	734 (1.4%)	235 (3.7%)	611 (1.9%)	1,455 (2.3%)	93 (1.8%)	137 (0.6%)	1,473 (2.2%)	64 (1.1%)	134 (0.7%)	1,443 (1.9%)	145 (1.4%)	123 (1.0%)	1,539 (1.9%)	92 (1.6%)	118 (1.0%)	1,731 (2.0%)	65 (1.3%)	75 (0.6%)	1,751 (1.9%)	250 (2.6%)	148 (1.3%)	1,951 (1.8%)	103 (1.5%)	111 (1.1%)	1,985 (1.7%)	88 (1.5%)	106 (1.0%)	1,752 (1.5%)	114 (1.8%)	181 (1.4%)	1,856 (1.5%)	186 (2.1%)	148 (1.2%)	1,870 (1.4%)	99 (1.4%)	130 (1.0%)	1,919 (1.4%)	91 (1.5%)	124 (1.0%)	1,874 (1.3%)	62 (1.0%)	124 (1.0%)
	Schleswig-Holstein	3,468 (7.7%)	418 (4.4%)	445 (1.1%)	3,368 (6.3%)	259 (4.0%)	397 (1.2%)	3,503 (5.6%)	206 (4.0%)	319 (1.4%)	3,610 (5.3%)	197 (3.5%)	362 (2.0%)	3,352 (4.3%)	498 (4.8%)	654 (5.3%)	3,605 (4.4%)	299 (5.3%)	761 (6.4%)	3,920 (4.5%)	207 (4.1%)	824 (7.0%)	4,073 (4.3%)	429 (4.5%)	562 (5.0%)	4,899 (4.6%)	296 (4.4%)	416 (4.2%)	5,161 (4.5%)	230 (4.0%)	436 (4.3%)	5,427 (4.7%)	277 (4.3%)	504 (4.0%)	5,586 (4.6%)	409 (4.7%)	528 (4.3%)	6,195 (4.6%)	301 (4.4%)	558 (4.4%)	6,461 (4.6%)	224 (3.7%)	527 (4.3%)	6,697 (4.7%)	238 (4.0%)	489 (4.1%)
	Thuringia	1,257 (2.8%)	441 (4.7%)	501 (1.2%)	970 (1.8%)	263 (4.1%)	739 (2.3%)	1,632 (2.6%)	97 (1.9%)	113 (0.5%)	1,662 (2.5%)	77 (1.4%)	112 (0.6%)	1,610 (2.1%)	139 (1.4%)	132 (1.1%)	1,653 (2.0%)	101 (1.8%)	114 (1.0%)	1,708 (2.0%)	70 (1.4%)	110 (0.9%)	1,771 (1.9%)	208 (2.2%)	174 (1.5%)	1,926 (1.8%)	102 (1.5%)	178 (1.8%)	1,924 (1.7%)	67 (1.2%)	164 (1.6%)	1,545 (1.3%)	86 (1.3%)	190 (1.5%)	1,404 (1.1%)	137 (1.6%)	178 (1.5%)	1,520 (1.1%)	63 (0.9%)	172 (1.4%)	1,387 (1.0%)	64 (1.1%)	154 (1.3%)	1,394 (1.0%)	51 (0.9%)	119 (1.0%)
	Unknown	94 (0.2%)	20 (0.2%)	183 (0.4%)	334 (0.6%)	48 (0.7%)	178 (0.6%)	1,033 (1.7%)	101 (2.0%)	160 (0.7%)	1,044 (1.5%)	92 (1.6%)	52 (0.3%)	5 (0.0%)	2 (0.0%)	7 (0.1%)	9 (0.0%)	0 (0.0%)	5 (0.0%)	19 (0.0%)	0 (0.0%)	3 (0.0%)	3 (0.0%)	0 (0.0%)	8 (0.1%)	4 (0.0%)	2 (0.0%)	7 (0.1%)	14 (0.0%)	0 (0.0%)	14 (0.1%)	3 (0.0%)	1 (0.0%)	13 (0.1%)	3 (0.0%)	1 (0.0%)	11 (0.1%)	0 (0.0%)	1 (0.0%)	1 (0.0%)	4 (0.0%)	1 (0.0%)	2 (0.0%)	29 (0.0%)	2 (0.0%)	6 (0.1%)
	Hepatitis B	40,485 (42.4%)	9,623 (10.1%)	45,301 (47.5%)	46,798 (51.1%)	6,861 (7.5%)	37,962 (41.4%)	56,182 (62.0%)	5,918 (6.5%)	28,472 (31.4%)	61,962 (67.7%)	5,857 (6.4%)	23,748 (25.9%)	70,636 (70.7%)	10,368 (10.4%)	18,860 (18.9%)	75,653 (75.5%)	6,323 (6.3%)	18,271 (18.2%)	80,205 (77.3%)	5,381 (5.2%)	18,217 (17.5%)	86,721 (75.5%)	9,466 (8.2%)	18,643 (16.2%)	99,695 (80.3%)	6,928 (5.6%)	17,587 (14.2%)	106,180 (81.5%)	5,843 (4.5%)	18,216 (14.0%)	108,358 (80.0%)	6,310 (4.7%)	20,806 (15.4%)	117,746 (81.9%)	8,870 (6.2%)	17,079 (11.9%)	129,218 (84.3%)	6,875 (4.5%)	17,253 (11.3%)	134,837 (85.3%)	6,038 (3.8%)	17,136 (10.8%)	137,741 (85.6%)	5,833 (3.6%)	17,304 (10.8%)
	Baden-Wurttemberg	218 (0.5%)	201 (2.1%)	9,978 (22.0%)	340 (0.7%)	183 (2.7%)	9,425 (24.8%)	250 (0.4%)	185 (3.1%)	9,067 (31.8%)	1,898 (3.1%)	1,270 (21.7%)	6,380 (26.9%)	7,360 (10.4%)	993 (9.6%)	2,324 (12.3%)	7,669 (10.1%)	656 (10.4%)	2,207 (12.1%)	8,079 (10.1%)	485 (9.0%)	2,169 (11.9%)	8,681 (10.0%)	1,198 (12.7%)	2,669 (14.3%)	10,211 (10.2%)	759 (11.0%)	2,642 (15.0%)	10,996 (10.4%)	606 (10.4%)	2,807 (15.4%)	10,589 (9.8%)	659 (10.4%)	3,281 (15.8%)	11,763 (10.0%)	1,102 (12.4%)	2,575 (15.1%)	13,274 (10.3%)	754 (11.0%)	2,500 (14.5%)	13,768 (10.2%)	619 (10.3%)	2,660 (15.5%)	13,789 (10.0%)	628 (10.8%)	2,701 (15.6%)
	Bavaria	5,884 (14.5%)	776 (8.1%)	6,101 (13.5%)	5,692 (12.2%)	611 (8.9%)	5,971 (15.7%)	6,502 (11.6%)	917 (15.5%)	4,011 (14.1%)	7,922 (12.8%)	585 (10.0%)	2,832 (11.9%)	8,060 (11.4%)	1,112 (10.7%)	3,103 (16.5%)	8,470 (11.2%)	717 (11.3%)	2,956 (16.2%)	9,295 (11.6%)	533 (9.9%)	2,894 (15.9%)	9,925 (11.4%)	918 (9.7%)	3,205 (17.2%)	11,094 (11.1%)	778 (11.2%)	3,574 (20.3%)	12,617 (11.9%)	700 (12.0%)	3,681 (20.2%)	13,137 (12.1%)	787 (12.5%)	4,170 (20.0%)	15,076 (12.8%)	1,077 (12.1%)	3,521 (20.6%)	16,439 (12.7%)	962 (14.0%)	3,550 (20.6%)	17,703 (13.1%)	908 (15.0%)	3,540 (20.7%)	18,235 (13.2%)	898 (15.4%)	3,735 (21.6%)
	Berlin	89 (0.2%)	57 (0.6%)	5,128 (11.3%)	82 (0.2%)	41 (0.6%)	5,406 (14.2%)	82 (0.1%)	56 (0.9%)	5,587 (19.6%)	189 (0.3%)	180 (3.1%)	5,854 (24.7%)	4,437 (6.3%)	1,141 (11.0%)	1,514 (8.0%)	5,715 (7.6%)	573 (9.1%)	1,160 (6.3%)	6,221 (7.8%)	403 (7.5%)	1,144 (6.3%)	6,754 (7.8%)	652 (6.9%)	1,304 (7.0%)	7,674 (7.7%)	598 (8.6%)	1,428 (8.1%)	8,157 (7.7%)	543 (9.3%)	1,588 (8.7%)	8,991 (8.3%)	584 (9.3%)	1,747 (8.4%)	9,805 (8.3%)	625 (7.0%)	1,432 (8.4%)	11,124 (8.6%)	593 (8.6%)	1,604 (9.3%)	11,466 (8.5%)	506 (8.4%)	1,477 (8.6%)	11,593 (8.4%)	554 (9.5%)	1,377 (8.0%)
	Brandenburg	1,564 (3.9%)	592 (6.2%)	1,091 (2.4%)	1,310 (2.8%)	345 (5.0%)	1,529 (4.0%)	2,395 (4.3%)	199 (3.4%)	601 (2.1%)	2,569 (4.1%)	172 (2.9%)	658 (2.8%)	2,831 (4.0%)	439 (4.2%)	405 (2.1%)	3,253 (4.3%)	222 (3.5%)	333 (1.8%)	3,603 (4.5%)	150 (2.8%)	334 (1.8%)	3,516 (4.1%)	316 (3.3%)	416 (2.2%)	3,936 (3.9%)	194 (2.8%)	413 (2.3%)	3,949 (3.7%)	185 (3.2%)	425 (2.3%)	4,027 (3.7%)	194 (3.1%)	478 (2.3%)	4,098 (3.5%)	282 (3.2%)	417 (2.4%)	4,297 (3.3%)	182 (2.6%)	428 (2.5%)	4,444 (3.3%)	166 (2.7%)	407 (2.4%)	4,395 (3.2%)	150 (2.6%)	394 (2.3%)
	Bremen	246 (0.6%)	299 (3.1%)	1,949 (4.3%)	1,666 (3.6%)	210 (3.1%)	320 (0.8%)	1,362 (2.4%)	162 (2.7%)	258 (0.9%)	1,333 (2.2%)	126 (2.2%)	245 (1.0%)	2,063 (2.9%)	234 (2.3%)	330 (1.7%)	2,177 (2.9%)	194 (3.1%)	271 (1.5%)	2,030 (2.5%)	308 (5.7%)	317 (1.7%)	2,349 (2.7%)	170 (1.8%)	287 (1.5%)	2,485 (2.5%)	178 (2.6%)	281 (1.6%)	2,556 (2.4%)	236 (4.0%)	284 (1.6%)	2,772 (2.6%)	327 (5.2%)	285 (1.4%)	3,125 (2.7%)	324 (3.7%)	297 (1.7%)	3,552 (2.7%)	305 (4.4%)	287 (1.7%)	3,814 (2.8%)	255 (4.2%)	313 (1.8%)	3,836 (2.8%)	310 (5.3%)	331 (1.9%)
	Hamburg	1,572 (3.9%)	581 (6.0%)	699 (1.5%)	1,897 (4.1%)	415 (6.0%)	699 (1.8%)	2,412 (4.3%)	228 (3.9%)	573 (2.0%)	2,297 (3.7%)	379 (6.5%)	532 (2.2%)	215 (0.3%)	537 (5.2%)	2,969 (15.7%)	133 (0.2%)	41 (0.6%)	3,557 (19.5%)	196 (0.2%)	41 (0.8%)	3,653 (20.1%)	1,372 (1.6%)	742 (7.8%)	2,300 (12.3%)	3,917 (3.9%)	284 (4.1%)	712 (4.0%)	4,481 (4.2%)	222 (3.8%)	784 (4.3%)	4,802 (4.4%)	233 (3.7%)	841 (4.0%)	5,319 (4.5%)	390 (4.4%)	716 (4.2%)	6,158 (4.8%)	303 (4.4%)	708 (4.1%)	6,340 (4.7%)	273 (4.5%)	737 (4.3%)	6,397 (4.6%)	297 (5.1%)	793 (4.6%)
	Hesse	926 (2.3%)	1,168 (12.1%)	6,259 (13.8%)	6,246 (13.3%)	498 (7.3%)	1,331 (3.5%)	6,420 (11.4%)	452 (7.6%)	1,115 (3.9%)	6,636 (10.7%)	421 (7.2%)	1,027 (4.3%)	6,810 (9.6%)	689 (6.6%)	1,030 (5.5%)	7,111 (9.4%)	569 (9.0%)	982 (5.4%)	7,645 (9.5%)	426 (7.9%)	893 (4.9%)	8,350 (9.6%)	1,199 (12.7%)	1,386 (7.4%)	9,815 (9.8%)	605 (8.7%)	1,235 (7.0%)	10,297 (9.7%)	488 (8.4%)	1,284 (7.0%)	9,761 (9.0%)	505 (8.0%)	1,667 (8.0%)	11,043 (9.4%)	1,078 (12.2%)	1,275 (7.5%)	12,622 (9.8%)	579 (8.4%)	1,242 (7.2%)	12,842 (9.5%)	566 (9.4%)	1,243 (7.3%)	13,257 (9.6%)	512 (8.8%)	1,276 (7.4%)
	Lower Saxony	7,882 (19.5%)	1,056 (11.0%)	1,892 (4.2%)	7,512 (16.1%)	870 (12.7%)	1,628 (4.3%)	7,852 (14.0%)	1,223 (20.7%)	1,711 (6.0%)	9,050 (14.6%)	632 (10.8%)	1,169 (4.9%)	9,439 (13.4%)	1,248 (12.0%)	1,408 (7.5%)	9,632 (12.7%)	770 (12.2%)	1,355 (7.4%)	9,383 (11.7%)	1,258 (23.4%)	1,485 (8.2%)	10,647 (12.3%)	855 (9.0%)	1,313 (7.0%)	11,583 (11.6%)	816 (11.8%)	1,418 (8.1%)	11,705 (11.0%)	712 (12.2%)	1,441 (7.9%)	11,917 (11.0%)	772 (12.2%)	1,593 (7.7%)	12,356 (10.5%)	889 (10.0%)	1,206 (7.1%)	12,733 (9.9%)	687 (10.0%)	1,322 (7.7%)	13,031 (9.7%)	527 (8.7%)	1,183 (6.9%)	13,402 (9.7%)	502 (8.6%)	1,136 (6.6%)
	Mecklenburg-Vorpommern	1,132 (2.8%)	436 (4.5%)	488 (1.1%)	960 (2.1%)	234 (3.4%)	883 (2.3%)	1,864 (3.3%)	81 (1.4%)	137 (0.5%)	1,905 (3.1%)	76 (1.3%)	143 (0.6%)	1,993 (2.8%)	379 (3.7%)	249 (1.3%)	2,368 (3.1%)	136 (2.2%)	169 (0.9%)	2,481 (3.1%)	106 (2.0%)	183 (1.0%)	2,407 (2.8%)	205 (2.2%)	226 (1.2%)	2,615 (2.6%)	141 (2.0%)	203 (1.2%)	2,612 (2.5%)	128 (2.2%)	203 (1.1%)	2,670 (2.5%)	149 (2.4%)	252 (1.2%)	2,790 (2.4%)	202 (2.3%)	247 (1.4%)	2,859 (2.2%)	134 (1.9%)	222 (1.3%)	2,967 (2.2%)	95 (1.6%)	229 (1.3%)	2,951 (2.1%)	82 (1.4%)	229 (1.3%)
	North Rhine-Westphalia	13,291 (32.8%)	2,361 (24.5%)	3,948 (8.7%)	13,162 (28.1%)	1,587 (23.1%)	4,093 (10.8%)	14,113 (25.1%)	1,298 (21.9%)	2,672 (9.4%)	14,497 (23.4%)	1,085 (18.5%)	2,509 (10.6%)	15,242 (21.6%)	2,198 (21.2%)	2,915 (15.5%)	16,466 (21.8%)	1,409 (22.3%)	2,570 (14.1%)	17,596 (21.9%)	941 (17.5%)	2,409 (13.2%)	18,523 (21.4%)	1,642 (17.3%)	2,713 (14.6%)	20,533 (20.6%)	1,470 (21.2%)	2,954 (16.8%)	22,225 (20.9%)	1,161 (19.9%)	2,986 (16.4%)	23,366 (21.6%)	1,197 (19.0%)	3,465 (16.7%)	25,435 (21.6%)	1,565 (17.6%)	2,866 (16.8%)	27,725 (21.5%)	1,392 (20.2%)	2,927 (17.0%)	29,549 (21.9%)	1,302 (21.6%)	2,967 (17.3%)	30,675 (22.3%)	1,161 (19.9%)	3,105 (17.9%)
	Rhineland-Palatinate	152 (0.4%)	59 (0.6%)	4,568 (10.1%)	1,370 (2.9%)	634 (9.2%)	2,460 (6.5%)	3,350 (6.0%)	278 (4.7%)	669 (2.3%)	3,539 (5.7%)	244 (4.2%)	579 (2.4%)	3,505 (5.0%)	373 (3.6%)	609 (3.2%)	3,538 (4.7%)	306 (4.8%)	632 (3.5%)	3,849 (4.8%)	219 (4.1%)	592 (3.2%)	3,999 (4.6%)	393 (4.2%)	644 (3.5%)	4,460 (4.5%)	342 (4.9%)	637 (3.6%)	4,812 (4.5%)	290 (5.0%)	677 (3.7%)	4,981 (4.6%)	279 (4.4%)	781 (3.8%)	5,244 (4.5%)	351 (4.0%)	678 (4.0%)	5,893 (4.6%)	341 (5.0%)	678 (3.9%)	6,229 (4.6%)	278 (4.6%)	692 (4.0%)	6,321 (4.6%)	255 (4.4%)	651 (3.8%)
	Saarland	578 (1.4%)	261 (2.7%)	299 (0.7%)	497 (1.1%)	147 (2.1%)	422 (1.1%)	762 (1.4%)	103 (1.7%)	124 (0.4%)	795 (1.3%)	77 (1.3%)	124 (0.5%)	761 (1.1%)	85 (0.8%)	131 (0.7%)	745 (1.0%)	85 (1.3%)	100 (0.5%)	753 (0.9%)	62 (1.2%)	99 (0.5%)	799 (0.9%)	71 (0.8%)	91 (0.5%)	807 (0.8%)	86 (1.2%)	104 (0.6%)	862 (0.8%)	75 (1.3%)	110 (0.6%)	921 (0.8%)	63 (1.0%)	111 (0.5%)	954 (0.8%)	59 (0.7%)	107 (0.6%)	1,028 (0.8%)	50 (0.7%)	123 (0.7%)	1,060 (0.8%)	57 (0.9%)	92 (0.5%)	1,069 (0.8%)	60 (1.0%)	94 (0.5%)
	Saxony	1,515 (3.7%)	475 (4.9%)	1,076 (2.4%)	1,055 (2.3%)	233 (3.4%)	1,521 (4.0%)	1,655 (2.9%)	154 (2.6%)	843 (3.0%)	1,923 (3.1%)	129 (2.2%)	707 (3.0%)	1,784 (2.5%)	156 (1.5%)	683 (3.6%)	1,859 (2.5%)	127 (2.0%)	718 (3.9%)	1,989 (2.5%)	116 (2.2%)	731 (4.0%)	2,119 (2.4%)	234 (2.5%)	863 (4.6%)	2,192 (2.2%)	160 (2.3%)	881 (5.0%)	2,191 (2.1%)	114 (2.0%)	860 (4.7%)	2,081 (1.9%)	113 (1.8%)	833 (4.0%)	2,135 (1.8%)	192 (2.2%)	632 (3.7%)	2,145 (1.7%)	124 (1.8%)	590 (3.4%)	2,083 (1.5%)	108 (1.8%)	557 (3.3%)	2,074 (1.5%)	79 (1.4%)	489 (2.8%)
	Saxony-Anhalt	900 (2.2%)	412 (4.3%)	423 (0.9%)	701 (1.5%)	238 (3.5%)	641 (1.7%)	1,424 (2.5%)	100 (1.7%)	161 (0.6%)	1,436 (2.3%)	72 (1.2%)	163 (0.7%)	1,395 (2.0%)	148 (1.4%)	168 (0.9%)	1,491 (2.0%)	93 (1.5%)	165 (0.9%)	1,698 (2.1%)	61 (1.1%)	112 (0.6%)	1,715 (2.0%)	248 (2.6%)	186 (1.0%)	1,902 (1.9%)	103 (1.5%)	160 (0.9%)	1,933 (1.8%)	90 (1.5%)	156 (0.9%)	1,708 (1.6%)	114 (1.8%)	225 (1.1%)	1,824 (1.5%)	188 (2.1%)	178 (1.0%)	1,838 (1.4%)	100 (1.5%)	161 (0.9%)	1,882 (1.4%)	87 (1.4%)	165 (1.0%)	1,845 (1.3%)	66 (1.1%)	149 (0.9%)
	Schleswig-Holstein	3,234 (8.0%)	422 (4.4%)	675 (1.5%)	3,089 (6.6%)	295 (4.3%)	640 (1.7%)	3,246 (5.8%)	246 (4.2%)	536 (1.9%)	3,394 (5.5%)	218 (3.7%)	557 (2.3%)	3,177 (4.5%)	493 (4.8%)	834 (4.4%)	3,435 (4.5%)	313 (5.0%)	917 (5.0%)	3,723 (4.6%)	202 (3.8%)	1,026 (5.6%)	3,880 (4.5%)	414 (4.4%)	770 (4.1%)	4,640 (4.7%)	307 (4.4%)	664 (3.8%)	4,941 (4.7%)	228 (3.9%)	658 (3.6%)	5,145 (4.7%)	264 (4.2%)	799 (3.8%)	5,410 (4.6%)	411 (4.6%)	702 (4.1%)	6,050 (4.7%)	313 (4.6%)	691 (4.0%)	6,300 (4.7%)	231 (3.8%)	681 (4.0%)	6,519 (4.7%)	232 (4.0%)	673 (3.9%)
	Thuringia	1,222 (3.0%)	445 (4.6%)	532 (1.2%)	917 (2.0%)	271 (3.9%)	784 (2.1%)	1,570 (2.8%)	110 (1.9%)	162 (0.6%)	1,614 (2.6%)	88 (1.5%)	149 (0.6%)	1,559 (2.2%)	141 (1.4%)	181 (1.0%)	1,586 (2.1%)	112 (1.8%)	170 (0.9%)	1,649 (2.1%)	69 (1.3%)	170 (0.9%)	1,682 (1.9%)	209 (2.2%)	262 (1.4%)	1,828 (1.8%)	105 (1.5%)	273 (1.6%)	1,832 (1.7%)	65 (1.1%)	258 (1.4%)	1,487 (1.4%)	69 (1.1%)	265 (1.3%)	1,366 (1.2%)	134 (1.5%)	219 (1.3%)	1,481 (1.1%)	55 (0.8%)	219 (1.3%)	1,355 (1.0%)	59 (1.0%)	191 (1.1%)	1,354 (1.0%)	45 (0.8%)	165 (1.0%)
	Unknown	80 (0.2%)	22 (0.2%)	195 (0.4%)	302 (0.6%)	49 (0.7%)	209 (0.6%)	923 (1.6%)	126 (2.1%)	245 (0.9%)	965 (1.6%)	103 (1.8%)	120 (0.5%)	5 (0.0%)	2 (0.0%)	7 (0.0%)	5 (0.0%)	0 (0.0%)	9 (0.0%)	15 (0.0%)	1 (0.0%)	6 (0.0%)	3 (0.0%)	0 (0.0%)	8 (0.0%)	3 (0.0%)	2 (0.0%)	8 (0.0%)	14 (0.0%)	0 (0.0%)	14 (0.1%)	3 (0.0%)	1 (0.0%)	13 (0.1%)	3 (0.0%)	1 (0.0%)	11 (0.1%)	0 (0.0%)	1 (0.0%)	1 (0.0%)	4 (0.0%)	1 (0.0%)	2 (0.0%)	29 (0.0%)	2 (0.0%)	6 (0.0%)
	Pneumococcus	NA	NA	NA	NA	NA	NA	NA	NA	NA	40,503 (44.2%)	26,064 (28.5%)	25,000 (27.3%)	46,933 (47.0%)	33,011 (33.1%)	19,920 (19.9%)	54,146 (54.0%)	28,183 (28.1%)	17,918 (17.9%)	58,402 (56.3%)	28,042 (27.0%)	17,359 (16.7%)	62,511 (54.4%)	35,054 (30.5%)	17,265 (15.0%)	72,986 (58.8%)	35,546 (28.6%)	15,678 (12.6%)	78,745 (60.5%)	35,613 (27.3%)	15,881 (12.2%)	109,348 (80.7%)	7,771 (5.7%)	18,355 (13.5%)	102,709 (71.5%)	23,450 (16.3%)	17,536 (12.2%)	105,082 (68.5%)	30,127 (19.6%)	18,137 (11.8%)	111,070 (70.3%)	29,823 (18.9%)	17,118 (10.8%)	115,250 (71.6%)	29,190 (18.1%)	16,438 (10.2%)
	Baden-Wurttemberg	NA	NA	NA	NA	NA	NA	NA	NA	NA	1,805 (4.5%)	2,553 (9.8%)	5,190 (20.8%)	5,193 (11.1%)	3,217 (9.7%)	2,267 (11.4%)	5,817 (10.7%)	2,737 (9.7%)	1,978 (11.0%)	6,312 (10.8%)	2,589 (9.2%)	1,832 (10.6%)	6,726 (10.8%)	3,604 (10.3%)	2,218 (12.8%)	7,972 (10.9%)	3,432 (9.7%)	2,208 (14.1%)	8,703 (11.1%)	3,439 (9.7%)	2,267 (14.3%)	11,141 (10.2%)	710 (9.1%)	2,678 (14.6%)	10,583 (10.3%)	2,346 (10.0%)	2,511 (14.3%)	11,262 (10.7%)	2,844 (9.4%)	2,422 (13.4%)	11,896 (10.7%)	2,775 (9.3%)	2,376 (13.9%)	12,185 (10.6%)	2,697 (9.2%)	2,236 (13.6%)
	Bavaria	NA	NA	NA	NA	NA	NA	NA	NA	NA	4,888 (12.1%)	3,297 (12.6%)	3,154 (12.6%)	5,230 (11.1%)	3,937 (11.9%)	3,108 (15.6%)	6,045 (11.2%)	3,461 (12.3%)	2,637 (14.7%)	6,679 (11.4%)	3,485 (12.4%)	2,558 (14.7%)	7,159 (11.5%)	4,066 (11.6%)	2,823 (16.4%)	8,135 (11.1%)	4,413 (12.4%)	2,898 (18.5%)	9,387 (11.9%)	4,603 (12.9%)	3,008 (18.9%)	13,576 (12.4%)	1,050 (13.5%)	3,468 (18.9%)	13,005 (12.7%)	3,243 (13.8%)	3,426 (19.5%)	13,423 (12.8%)	3,932 (13.1%)	3,596 (19.8%)	14,705 (13.2%)	4,005 (13.4%)	3,441 (20.1%)	15,395 (13.4%)	4,025 (13.8%)	3,448 (21.0%)
	Berlin	NA	NA	NA	NA	NA	NA	NA	NA	NA	82 (0.2%)	261 (1.0%)	5,880 (23.5%)	2,601 (5.5%)	2,874 (8.7%)	1,617 (8.1%)	3,982 (7.4%)	2,257 (8.0%)	1,209 (6.7%)	4,351 (7.5%)	2,231 (8.0%)	1,186 (6.8%)	4,621 (7.4%)	2,795 (8.0%)	1,294 (7.5%)	5,298 (7.3%)	3,002 (8.4%)	1,400 (8.9%)	5,800 (7.4%)	2,994 (8.4%)	1,494 (9.4%)	9,000 (8.2%)	720 (9.3%)	1,602 (8.7%)	8,524 (8.3%)	1,832 (7.8%)	1,506 (8.6%)	8,922 (8.5%)	2,714 (9.0%)	1,685 (9.3%)	9,391 (8.5%)	2,593 (8.7%)	1,465 (8.6%)	9,754 (8.5%)	2,431 (8.3%)	1,339 (8.1%)
	Brandenburg	NA	NA	NA	NA	NA	NA	NA	NA	NA	1,503 (3.7%)	1,134 (4.4%)	762 (3.0%)	1,749 (3.7%)	1,466 (4.4%)	460 (2.3%)	2,213 (4.1%)	1,237 (4.4%)	358 (2.0%)	2,460 (4.2%)	1,291 (4.6%)	336 (1.9%)	2,351 (3.8%)	1,502 (4.3%)	395 (2.3%)	2,679 (3.7%)	1,454 (4.1%)	410 (2.6%)	2,789 (3.5%)	1,359 (3.8%)	411 (2.6%)	3,975 (3.6%)	242 (3.1%)	482 (2.6%)	3,591 (3.5%)	752 (3.2%)	454 (2.6%)	3,408 (3.2%)	1,039 (3.4%)	460 (2.5%)	3,577 (3.2%)	1,023 (3.4%)	417 (2.4%)	3,607 (3.1%)	931 (3.2%)	401 (2.4%)
	Bremen	NA	NA	NA	NA	NA	NA	NA	NA	NA	833 (2.1%)	497 (1.9%)	374 (1.5%)	1,359 (2.9%)	860 (2.6%)	408 (2.0%)	1,436 (2.7%)	883 (3.1%)	323 (1.8%)	1,270 (2.2%)	1,062 (3.8%)	323 (1.9%)	1,556 (2.5%)	997 (2.8%)	253 (1.5%)	1,690 (2.3%)	981 (2.8%)	273 (1.7%)	1,563 (2.0%)	1,214 (3.4%)	299 (1.9%)	2,694 (2.5%)	367 (4.7%)	323 (1.8%)	2,443 (2.4%)	958 (4.1%)	345 (2.0%)	2,586 (2.5%)	1,226 (4.1%)	332 (1.8%)	2,821 (2.5%)	1,224 (4.1%)	337 (2.0%)	2,942 (2.6%)	1,181 (4.0%)	354 (2.2%)
	Hamburg	NA	NA	NA	NA	NA	NA	NA	NA	NA	1,302 (3.2%)	1,322 (5.1%)	584 (2.3%)	137 (0.3%)	726 (2.2%)	2,858 (14.3%)	87 (0.2%)	177 (0.6%)	3,467 (19.3%)	117 (0.2%)	149 (0.5%)	3,624 (20.9%)	753 (1.2%)	1,453 (4.1%)	2,208 (12.8%)	2,896 (4.0%)	1,476 (4.2%)	541 (3.5%)	3,488 (4.4%)	1,453 (4.1%)	546 (3.4%)	4,957 (4.5%)	287 (3.7%)	632 (3.4%)	4,649 (4.5%)	1,131 (4.8%)	645 (3.7%)	5,006 (4.8%)	1,473 (4.9%)	690 (3.8%)	5,220 (4.7%)	1,454 (4.9%)	676 (3.9%)	5,322 (4.6%)	1,497 (5.1%)	668 (4.1%)
	Hesse	NA	NA	NA	NA	NA	NA	NA	NA	NA	4,384 (10.8%)	2,370 (9.1%)	1,330 (5.3%)	4,597 (9.8%)	2,771 (8.4%)	1,161 (5.8%)	5,149 (9.5%)	2,517 (8.9%)	996 (5.6%)	5,651 (9.7%)	2,477 (8.8%)	836 (4.8%)	6,043 (9.7%)	3,600 (10.3%)	1,292 (7.5%)	7,196 (9.9%)	3,269 (9.2%)	1,190 (7.6%)	7,826 (9.9%)	3,106 (8.7%)	1,137 (7.2%)	9,803 (9.0%)	597 (7.7%)	1,533 (8.4%)	9,483 (9.2%)	2,526 (10.8%)	1,387 (7.9%)	10,279 (9.8%)	2,769 (9.2%)	1,395 (7.7%)	10,541 (9.5%)	2,827 (9.5%)	1,283 (7.5%)	10,970 (9.5%)	2,766 (9.5%)	1,309 (8.0%)
	Lower Saxony	NA	NA	NA	NA	NA	NA	NA	NA	NA	5,931 (14.6%)	3,166 (12.1%)	1,754 (7.0%)	6,447 (13.7%)	3,831 (11.6%)	1,817 (9.1%)	6,833 (12.6%)	3,378 (12.0%)	1,546 (8.6%)	6,874 (11.8%)	3,693 (13.2%)	1,559 (9.0%)	7,779 (12.4%)	3,692 (10.5%)	1,344 (7.8%)	8,148 (11.2%)	4,308 (12.1%)	1,361 (8.7%)	8,004 (10.2%)	4,560 (12.8%)	1,294 (8.1%)	11,677 (10.7%)	1,143 (14.7%)	1,462 (8.0%)	10,659 (10.4%)	2,516 (10.7%)	1,276 (7.3%)	10,423 (9.9%)	2,942 (9.8%)	1,377 (7.6%)	10,787 (9.7%)	2,702 (9.1%)	1,252 (7.3%)	11,087 (9.6%)	2,798 (9.6%)	1,155 (7.0%)
	Mecklenburg-Vorpommern	NA	NA	NA	NA	NA	NA	NA	NA	NA	1,194 (2.9%)	690 (2.6%)	240 (1.0%)	1,306 (2.8%)	1,005 (3.0%)	310 (1.6%)	1,614 (3.0%)	866 (3.1%)	193 (1.1%)	1,725 (3.0%)	847 (3.0%)	198 (1.1%)	1,672 (2.7%)	943 (2.7%)	223 (1.3%)	1,858 (2.5%)	898 (2.5%)	203 (1.3%)	1,813 (2.3%)	922 (2.6%)	208 (1.3%)	2,628 (2.4%)	190 (2.4%)	253 (1.4%)	2,485 (2.4%)	501 (2.1%)	253 (1.4%)	2,217 (2.1%)	765 (2.5%)	233 (1.3%)	2,292 (2.1%)	769 (2.6%)	230 (1.3%)	2,334 (2.0%)	695 (2.4%)	233 (1.4%)
	North Rhine-Westphalia	NA	NA	NA	NA	NA	NA	NA	NA	NA	9,823 (24.3%)	5,379 (20.6%)	2,889 (11.6%)	10,525 (22.4%)	6,706 (20.3%)	3,124 (15.7%)	12,254 (22.6%)	5,688 (20.2%)	2,503 (14.0%)	13,264 (22.7%)	5,429 (19.4%)	2,253 (13.0%)	13,840 (22.1%)	6,565 (18.7%)	2,473 (14.3%)	15,737 (21.6%)	6,585 (18.5%)	2,635 (16.8%)	17,273 (21.9%)	6,380 (17.9%)	2,719 (17.1%)	23,630 (21.6%)	1,309 (16.8%)	3,089 (16.8%)	22,703 (22.1%)	4,185 (17.8%)	2,978 (17.0%)	22,948 (21.8%)	5,916 (19.6%)	3,180 (17.5%)	24,679 (22.2%)	6,042 (20.3%)	3,097 (18.1%)	25,870 (22.4%)	6,033 (20.7%)	3,038 (18.5%)
	Rhineland-Palatinate	NA	NA	NA	NA	NA	NA	NA	NA	NA	2,369 (5.8%)	1,290 (4.9%)	703 (2.8%)	2,312 (4.9%)	1,475 (4.5%)	700 (3.5%)	2,547 (4.7%)	1,263 (4.5%)	666 (3.7%)	2,786 (4.8%)	1,267 (4.5%)	607 (3.5%)	2,988 (4.8%)	1,388 (4.0%)	660 (3.8%)	3,311 (4.5%)	1,499 (4.2%)	629 (4.0%)	3,680 (4.7%)	1,460 (4.1%)	639 (4.0%)	4,975 (4.5%)	323 (4.2%)	743 (4.0%)	4,605 (4.5%)	908 (3.9%)	760 (4.3%)	4,777 (4.5%)	1,336 (4.4%)	799 (4.4%)	5,098 (4.6%)	1,332 (4.5%)	769 (4.5%)	5,225 (4.5%)	1,302 (4.5%)	700 (4.3%)
	Saarland	NA	NA	NA	NA	NA	NA	NA	NA	NA	530 (1.3%)	343 (1.3%)	123 (0.5%)	497 (1.1%)	373 (1.1%)	107 (0.5%)	514 (0.9%)	327 (1.2%)	89 (0.5%)	539 (0.9%)	289 (1.0%)	86 (0.5%)	538 (0.9%)	351 (1.0%)	72 (0.4%)	559 (0.8%)	340 (1.0%)	98 (0.6%)	619 (0.8%)	340 (1.0%)	88 (0.6%)	939 (0.9%)	58 (0.7%)	98 (0.5%)	831 (0.8%)	188 (0.8%)	101 (0.6%)	806 (0.8%)	272 (0.9%)	123 (0.7%)	831 (0.7%)	279 (0.9%)	99 (0.6%)	885 (0.8%)	246 (0.8%)	92 (0.6%)
	Saxony	NA	NA	NA	NA	NA	NA	NA	NA	NA	1,088 (2.7%)	1,063 (4.1%)	608 (2.4%)	1,066 (2.3%)	991 (3.0%)	566 (2.8%)	1,185 (2.2%)	955 (3.4%)	564 (3.1%)	1,356 (2.3%)	929 (3.3%)	551 (3.2%)	1,386 (2.2%)	1,148 (3.3%)	682 (4.0%)	1,504 (2.1%)	1,027 (2.9%)	702 (4.5%)	1,440 (1.8%)	1,029 (2.9%)	696 (4.4%)	2,064 (1.9%)	235 (3.0%)	728 (4.0%)	1,782 (1.7%)	530 (2.3%)	647 (3.7%)	1,622 (1.5%)	597 (2.0%)	640 (3.5%)	1,553 (1.4%)	602 (2.0%)	593 (3.5%)	1,667 (1.4%)	515 (1.8%)	460 (2.8%)
	Saxony-Anhalt	NA	NA	NA	NA	NA	NA	NA	NA	NA	927 (2.3%)	557 (2.1%)	187 (0.7%)	858 (1.8%)	656 (2.0%)	197 (1.0%)	1,008 (1.9%)	566 (2.0%)	175 (1.0%)	1,175 (2.0%)	552 (2.0%)	144 (0.8%)	1,180 (1.9%)	757 (2.2%)	212 (1.2%)	1,327 (1.8%)	652 (1.8%)	186 (1.2%)	1,408 (1.8%)	612 (1.7%)	159 (1.0%)	1,694 (1.5%)	110 (1.4%)	243 (1.3%)	1,621 (1.6%)	346 (1.5%)	223 (1.3%)	1,456 (1.4%)	447 (1.5%)	196 (1.1%)	1,496 (1.3%)	452 (1.5%)	186 (1.1%)	1,524 (1.3%)	368 (1.3%)	168 (1.0%)
	Schleswig-Holstein	NA	NA	NA	NA	NA	NA	NA	NA	NA	2,279 (5.6%)	1,174 (4.5%)	716 (2.9%)	2,077 (4.4%)	1,506 (4.6%)	921 (4.6%)	2,471 (4.6%)	1,226 (4.4%)	968 (5.4%)	2,796 (4.8%)	1,108 (4.0%)	1,047 (6.0%)	2,809 (4.5%)	1,464 (4.2%)	791 (4.6%)	3,480 (4.8%)	1,502 (4.2%)	629 (4.0%)	3,725 (4.7%)	1,468 (4.1%)	634 (4.0%)	5,160 (4.7%)	324 (4.2%)	724 (3.9%)	4,622 (4.5%)	1,155 (4.9%)	746 (4.3%)	4,854 (4.6%)	1,462 (4.9%)	738 (4.1%)	5,173 (4.7%)	1,359 (4.6%)	680 (4.0%)	5,426 (4.7%)	1,354 (4.6%)	644 (3.9%)
	Thuringia	NA	NA	NA	NA	NA	NA	NA	NA	NA	1,027 (2.5%)	562 (2.2%)	262 (1.0%)	974 (2.1%)	616 (1.9%)	291 (1.5%)	986 (1.8%)	642 (2.3%)	240 (1.3%)	1,036 (1.8%)	641 (2.3%)	211 (1.2%)	1,107 (1.8%)	729 (2.1%)	317 (1.8%)	1,195 (1.6%)	704 (2.0%)	307 (2.0%)	1,219 (1.5%)	668 (1.9%)	268 (1.7%)	1,432 (1.3%)	105 (1.4%)	284 (1.5%)	1,121 (1.1%)	331 (1.4%)	267 (1.5%)	1,093 (1.0%)	392 (1.3%)	270 (1.5%)	1,009 (0.9%)	382 (1.3%)	214 (1.3%)	1,038 (0.9%)	340 (1.2%)	186 (1.1%)
	Unknown	NA	NA	NA	NA	NA	NA	NA	NA	NA	538 (1.3%)	406 (1.6%)	244 (1.0%)	5 (0.0%)	1 (0.0%)	8 (0.0%)	5 (0.0%)	3 (0.0%)	6 (0.0%)	11 (0.0%)	3 (0.0%)	8 (0.0%)	3 (0.0%)	0 (0.0%)	8 (0.0%)	1 (0.0%)	4 (0.0%)	8 (0.1%)	8 (0.0%)	6 (0.0%)	14 (0.1%)	3 (0.0%)	1 (0.0%)	13 (0.1%)	2 (0.0%)	2 (0.0%)	11 (0.1%)	0 (0.0%)	1 (0.0%)	1 (0.0%)	1 (0.0%)	3 (0.0%)	3 (0.0%)	19 (0.0%)	11 (0.0%)	7 (0.0%)
	Meningococcus C	NA	NA	NA	NA	NA	NA	NA	NA	NA	62,889 (68.7%)	0 (0.0%)	28,678 (31.3%)	68,444 (68.5%)	0 (0.0%)	31,420 (31.5%)	74,886 (74.7%)	0 (0.0%)	25,361 (25.3%)	80,042 (77.1%)	0 (0.0%)	23,761 (22.9%)	88,709 (77.3%)	0 (0.0%)	26,121 (22.7%)	99,000 (79.7%)	0 (0.0%)	25,210 (20.3%)	105,853 (81.3%)	0 (0.0%)	24,386 (18.7%)	110,124 (81.3%)	0 (0.0%)	25,350 (18.7%)	115,294 (80.2%)	0 (0.0%)	28,401 (19.8%)	126,648 (82.6%)	0 (0.0%)	26,698 (17.4%)	132,270 (83.7%)	0 (0.0%)	25,741 (16.3%)	134,968 (83.9%)	0 (0.0%)	25,910 (16.1%)
	Baden-Wurttemberg	NA	NA	NA	NA	NA	NA	NA	NA	NA	6,624 (10.5%)	0 (NA)	2,924 (10.2%)	7,343 (10.7%)	0 (NA)	3,334 (10.6%)	8,010 (10.7%)	0 (NA)	2,522 (9.9%)	8,338 (10.4%)	0 (NA)	2,395 (10.1%)	9,175 (10.3%)	0 (NA)	3,373 (12.9%)	10,549 (10.7%)	0 (NA)	3,063 (12.1%)	11,458 (10.8%)	0 (NA)	2,951 (12.1%)	11,481 (10.4%)	0 (NA)	3,048 (12.0%)	11,834 (10.3%)	0 (NA)	3,606 (12.7%)	13,391 (10.6%)	0 (NA)	3,137 (11.7%)	14,051 (10.6%)	0 (NA)	2,996 (11.6%)	14,178 (10.5%)	0 (NA)	2,940 (11.3%)
	Bavaria	NA	NA	NA	NA	NA	NA	NA	NA	NA	7,408 (11.8%)	0 (NA)	3,931 (13.7%)	7,787 (11.4%)	0 (NA)	4,488 (14.3%)	8,538 (11.4%)	0 (NA)	3,605 (14.2%)	9,299 (11.6%)	0 (NA)	3,423 (14.4%)	9,988 (11.3%)	0 (NA)	4,060 (15.5%)	11,411 (11.5%)	0 (NA)	4,035 (16.0%)	12,898 (12.2%)	0 (NA)	4,100 (16.8%)	13,658 (12.4%)	0 (NA)	4,436 (17.5%)	14,858 (12.9%)	0 (NA)	4,816 (17.0%)	16,355 (12.9%)	0 (NA)	4,596 (17.2%)	17,676 (13.4%)	0 (NA)	4,475 (17.4%)	18,309 (13.6%)	0 (NA)	4,559 (17.6%)
	Berlin	NA	NA	NA	NA	NA	NA	NA	NA	NA	3,486 (5.5%)	0 (NA)	2,737 (9.5%)	4,999 (7.3%)	0 (NA)	2,093 (6.7%)	5,751 (7.7%)	0 (NA)	1,697 (6.7%)	6,124 (7.7%)	0 (NA)	1,644 (6.9%)	6,745 (7.6%)	0 (NA)	1,965 (7.5%)	7,638 (7.7%)	0 (NA)	2,062 (8.2%)	8,182 (7.7%)	0 (NA)	2,106 (8.6%)	9,003 (8.2%)	0 (NA)	2,319 (9.1%)	9,553 (8.3%)	0 (NA)	2,309 (8.1%)	10,780 (8.5%)	0 (NA)	2,541 (9.5%)	11,247 (8.5%)	0 (NA)	2,202 (8.6%)	11,438 (8.5%)	0 (NA)	2,086 (8.1%)
	Brandenburg	NA	NA	NA	NA	NA	NA	NA	NA	NA	2,601 (4.1%)	0 (NA)	798 (2.8%)	2,770 (4.0%)	0 (NA)	905 (2.9%)	3,102 (4.1%)	0 (NA)	706 (2.8%)	3,385 (4.2%)	0 (NA)	702 (3.0%)	3,372 (3.8%)	0 (NA)	876 (3.4%)	3,673 (3.7%)	0 (NA)	870 (3.5%)	3,744 (3.5%)	0 (NA)	815 (3.3%)	3,908 (3.5%)	0 (NA)	791 (3.1%)	3,888 (3.4%)	0 (NA)	909 (3.2%)	4,093 (3.2%)	0 (NA)	814 (3.0%)	4,287 (3.2%)	0 (NA)	730 (2.8%)	4,211 (3.1%)	0 (NA)	728 (2.8%)
	Bremen	NA	NA	NA	NA	NA	NA	NA	NA	NA	1,196 (1.9%)	0 (NA)	508 (1.8%)	1,894 (2.8%)	0 (NA)	733 (2.3%)	2,035 (2.7%)	0 (NA)	607 (2.4%)	1,957 (2.4%)	0 (NA)	698 (2.9%)	2,267 (2.6%)	0 (NA)	539 (2.1%)	2,388 (2.4%)	0 (NA)	556 (2.2%)	2,550 (2.4%)	0 (NA)	526 (2.2%)	2,789 (2.5%)	0 (NA)	595 (2.3%)	3,108 (2.7%)	0 (NA)	638 (2.2%)	3,470 (2.7%)	0 (NA)	674 (2.5%)	3,772 (2.9%)	0 (NA)	610 (2.4%)	3,855 (2.9%)	0 (NA)	622 (2.4%)
	Hamburg	NA	NA	NA	NA	NA	NA	NA	NA	NA	604 (1.0%)	0 (NA)	2,604 (9.1%)	103 (0.2%)	0 (NA)	3,618 (11.5%)	174 (0.2%)	0 (NA)	3,557 (14.0%)	968 (1.2%)	0 (NA)	2,922 (12.3%)	3,401 (3.8%)	0 (NA)	1,013 (3.9%)	3,830 (3.9%)	0 (NA)	1,083 (4.3%)	4,487 (4.2%)	0 (NA)	1,000 (4.1%)	4,848 (4.4%)	0 (NA)	1,028 (4.1%)	5,260 (4.6%)	0 (NA)	1,165 (4.1%)	6,029 (4.8%)	0 (NA)	1,140 (4.3%)	6,179 (4.7%)	0 (NA)	1,171 (4.5%)	6,290 (4.7%)	0 (NA)	1,197 (4.6%)
	Hesse	NA	NA	NA	NA	NA	NA	NA	NA	NA	6,213 (9.9%)	0 (NA)	1,871 (6.5%)	6,402 (9.4%)	0 (NA)	2,127 (6.8%)	7,042 (9.4%)	0 (NA)	1,620 (6.4%)	7,487 (9.4%)	0 (NA)	1,477 (6.2%)	8,379 (9.4%)	0 (NA)	2,556 (9.8%)	9,614 (9.7%)	0 (NA)	2,041 (8.1%)	10,198 (9.6%)	0 (NA)	1,871 (7.7%)	9,989 (9.1%)	0 (NA)	1,944 (7.7%)	10,793 (9.4%)	0 (NA)	2,603 (9.2%)	12,312 (9.7%)	0 (NA)	2,131 (8.0%)	12,630 (9.5%)	0 (NA)	2,021 (7.9%)	12,965 (9.6%)	0 (NA)	2,080 (8.0%)
	Lower Saxony	NA	NA	NA	NA	NA	NA	NA	NA	NA	8,118 (12.9%)	0 (NA)	2,733 (9.5%)	8,826 (12.9%)	0 (NA)	3,269 (10.4%)	9,256 (12.4%)	0 (NA)	2,501 (9.9%)	9,328 (11.7%)	0 (NA)	2,798 (11.8%)	10,366 (11.7%)	0 (NA)	2,449 (9.4%)	11,375 (11.5%)	0 (NA)	2,442 (9.7%)	11,541 (10.9%)	0 (NA)	2,317 (9.5%)	11,916 (10.8%)	0 (NA)	2,366 (9.3%)	12,057 (10.5%)	0 (NA)	2,394 (8.4%)	12,492 (9.9%)	0 (NA)	2,250 (8.4%)	12,664 (9.6%)	0 (NA)	2,077 (8.1%)	13,114 (9.7%)	0 (NA)	1,926 (7.4%)
	Mecklenburg-Vorpommern	NA	NA	NA	NA	NA	NA	NA	NA	NA	1,726 (2.7%)	0 (NA)	398 (1.4%)	1,876 (2.7%)	0 (NA)	745 (2.4%)	2,249 (3.0%)	0 (NA)	424 (1.7%)	2,346 (2.9%)	0 (NA)	424 (1.8%)	2,295 (2.6%)	0 (NA)	543 (2.1%)	2,483 (2.5%)	0 (NA)	476 (1.9%)	2,510 (2.4%)	0 (NA)	433 (1.8%)	2,609 (2.4%)	0 (NA)	462 (1.8%)	2,671 (2.3%)	0 (NA)	568 (2.0%)	2,750 (2.2%)	0 (NA)	465 (1.7%)	2,826 (2.1%)	0 (NA)	465 (1.8%)	2,854 (2.1%)	0 (NA)	408 (1.6%)
	North Rhine-Westphalia	NA	NA	NA	NA	NA	NA	NA	NA	NA	12,269 (19.5%)	0 (NA)	5,822 (20.3%)	15,006 (21.9%)	0 (NA)	5,349 (17.0%)	16,496 (22.0%)	0 (NA)	3,949 (15.6%)	17,509 (21.9%)	0 (NA)	3,437 (14.5%)	18,706 (21.1%)	0 (NA)	4,172 (16.0%)	20,677 (20.9%)	0 (NA)	4,280 (17.0%)	22,292 (21.1%)	0 (NA)	4,080 (16.7%)	23,782 (21.6%)	0 (NA)	4,246 (16.7%)	25,122 (21.8%)	0 (NA)	4,744 (16.7%)	27,338 (21.6%)	0 (NA)	4,706 (17.6%)	29,062 (22.0%)	0 (NA)	4,756 (18.5%)	29,855 (22.1%)	0 (NA)	5,086 (19.6%)
	Rhineland-Palatinate	NA	NA	NA	NA	NA	NA	NA	NA	NA	3,265 (5.2%)	0 (NA)	1,097 (3.8%)	3,206 (4.7%)	0 (NA)	1,281 (4.1%)	3,334 (4.5%)	0 (NA)	1,142 (4.5%)	3,641 (4.5%)	0 (NA)	1,019 (4.3%)	3,796 (4.3%)	0 (NA)	1,240 (4.7%)	4,183 (4.2%)	0 (NA)	1,256 (5.0%)	4,535 (4.3%)	0 (NA)	1,244 (5.1%)	4,734 (4.3%)	0 (NA)	1,307 (5.2%)	4,886 (4.2%)	0 (NA)	1,387 (4.9%)	5,546 (4.4%)	0 (NA)	1,366 (5.1%)	5,875 (4.4%)	0 (NA)	1,324 (5.1%)	5,946 (4.4%)	0 (NA)	1,281 (4.9%)
	Saarland	NA	NA	NA	NA	NA	NA	NA	NA	NA	761 (1.2%)	0 (NA)	235 (0.8%)	747 (1.1%)	0 (NA)	230 (0.7%)	713 (1.0%)	0 (NA)	217 (0.9%)	718 (0.9%)	0 (NA)	196 (0.8%)	793 (0.9%)	0 (NA)	168 (0.6%)	816 (0.8%)	0 (NA)	181 (0.7%)	841 (0.8%)	0 (NA)	206 (0.8%)	921 (0.8%)	0 (NA)	174 (0.7%)	910 (0.8%)	0 (NA)	210 (0.7%)	992 (0.8%)	0 (NA)	209 (0.8%)	1,051 (0.8%)	0 (NA)	158 (0.6%)	1,062 (0.8%)	0 (NA)	161 (0.6%)
	Saxony	NA	NA	NA	NA	NA	NA	NA	NA	NA	1,998 (3.2%)	0 (NA)	761 (2.7%)	1,837 (2.7%)	0 (NA)	786 (2.5%)	1,948 (2.6%)	0 (NA)	756 (3.0%)	2,101 (2.6%)	0 (NA)	735 (3.1%)	2,242 (2.5%)	0 (NA)	974 (3.7%)	2,370 (2.4%)	0 (NA)	863 (3.4%)	2,242 (2.1%)	0 (NA)	923 (3.8%)	2,120 (1.9%)	0 (NA)	907 (3.6%)	1,983 (1.7%)	0 (NA)	976 (3.4%)	1,976 (1.6%)	0 (NA)	883 (3.3%)	1,820 (1.4%)	0 (NA)	928 (3.6%)	1,697 (1.3%)	0 (NA)	945 (3.6%)
	Saxony-Anhalt	NA	NA	NA	NA	NA	NA	NA	NA	NA	1,304 (2.1%)	0 (NA)	367 (1.3%)	1,278 (1.9%)	0 (NA)	433 (1.4%)	1,406 (1.9%)	0 (NA)	343 (1.4%)	1,558 (1.9%)	0 (NA)	313 (1.3%)	1,588 (1.8%)	0 (NA)	561 (2.1%)	1,746 (1.8%)	0 (NA)	419 (1.7%)	1,785 (1.7%)	0 (NA)	394 (1.6%)	1,665 (1.5%)	0 (NA)	382 (1.5%)	1,715 (1.5%)	0 (NA)	475 (1.7%)	1,720 (1.4%)	0 (NA)	379 (1.4%)	1,793 (1.4%)	0 (NA)	341 (1.3%)	1,789 (1.3%)	0 (NA)	271 (1.0%)
	Schleswig-Holstein	NA	NA	NA	NA	NA	NA	NA	NA	NA	2,975 (4.7%)	0 (NA)	1,194 (4.2%)	2,937 (4.3%)	0 (NA)	1,567 (5.0%)	3,354 (4.5%)	0 (NA)	1,311 (5.2%)	3,750 (4.7%)	0 (NA)	1,201 (5.1%)	3,968 (4.5%)	0 (NA)	1,096 (4.2%)	4,523 (4.6%)	0 (NA)	1,088 (4.3%)	4,853 (4.6%)	0 (NA)	974 (4.0%)	5,222 (4.7%)	0 (NA)	986 (3.9%)	5,355 (4.6%)	0 (NA)	1,168 (4.1%)	5,992 (4.7%)	0 (NA)	1,062 (4.0%)	6,032 (4.6%)	0 (NA)	1,180 (4.6%)	6,058 (4.5%)	0 (NA)	1,366 (5.3%)
	Thuringia	NA	NA	NA	NA	NA	NA	NA	NA	NA	1,492 (2.4%)	0 (NA)	359 (1.3%)	1,427 (2.1%)	0 (NA)	454 (1.4%)	1,471 (2.0%)	0 (NA)	397 (1.6%)	1,521 (1.9%)	0 (NA)	367 (1.5%)	1,625 (1.8%)	0 (NA)	528 (2.0%)	1,720 (1.7%)	0 (NA)	486 (1.9%)	1,725 (1.6%)	0 (NA)	430 (1.8%)	1,477 (1.3%)	0 (NA)	344 (1.4%)	1,296 (1.1%)	0 (NA)	423 (1.5%)	1,412 (1.1%)	0 (NA)	343 (1.3%)	1,299 (1.0%)	0 (NA)	306 (1.2%)	1,317 (1.0%)	0 (NA)	247 (1.0%)
	Unknown	NA	NA	NA	NA	NA	NA	NA	NA	NA	849 (1.3%)	0 (NA)	339 (1.2%)	6 (0.0%)	0 (NA)	8 (0.0%)	7 (0.0%)	0 (NA)	7 (0.0%)	12 (0.0%)	0 (NA)	10 (0.0%)	3 (0.0%)	0 (NA)	8 (0.0%)	4 (0.0%)	0 (NA)	9 (0.0%)	12 (0.0%)	0 (NA)	16 (0.1%)	2 (0.0%)	0 (NA)	15 (0.1%)	5 (0.0%)	0 (NA)	10 (0.0%)	0 (0.0%)	0 (NA)	2 (0.0%)	6 (0.0%)	0 (NA)	1 (0.0%)	30 (0.0%)	0 (NA)	7 (0.0%)
	Measles	40,646 (42.6%)	14,296 (15.0%)	40,467 (42.4%)	48,353 (52.8%)	13,556 (14.8%)	29,712 (32.4%)	50,574 (55.8%)	13,538 (14.9%)	26,460 (29.2%)	58,318 (63.7%)	14,924 (16.3%)	18,325 (20.0%)	66,127 (66.2%)	14,753 (14.8%)	18,984 (19.0%)	70,942 (70.8%)	11,823 (11.8%)	17,482 (17.4%)	74,814 (72.1%)	13,208 (12.7%)	15,781 (15.2%)	85,212 (74.2%)	15,206 (13.2%)	14,412 (12.6%)	94,890 (76.4%)	14,755 (11.9%)	14,565 (11.7%)	103,432 (79.4%)	12,979 (10.0%)	13,828 (10.6%)	107,418 (79.3%)	14,308 (10.6%)	13,748 (10.1%)	112,659 (78.4%)	15,356 (10.7%)	15,680 (10.9%)	122,891 (80.1%)	14,866 (9.7%)	15,589 (10.2%)	129,642 (82.0%)	13,424 (8.5%)	14,945 (9.5%)	138,484 (86.1%)	9,865 (6.1%)	12,529 (7.8%)
	Baden-Wurttemberg	1,585 (3.9%)	1,020 (7.1%)	7,792 (19.3%)	1,315 (2.7%)	592 (4.4%)	8,041 (27.1%)	1,067 (2.1%)	1,592 (11.8%)	6,843 (25.9%)	6,031 (10.3%)	1,622 (10.9%)	1,895 (10.3%)	7,178 (10.9%)	1,600 (10.8%)	1,899 (10.0%)	7,495 (10.6%)	1,311 (11.1%)	1,726 (9.9%)	7,894 (10.6%)	1,178 (8.9%)	1,661 (10.5%)	8,984 (10.5%)	1,672 (11.0%)	1,892 (13.1%)	10,173 (10.7%)	1,482 (10.0%)	1,957 (13.4%)	11,125 (10.8%)	1,381 (10.6%)	1,903 (13.8%)	11,166 (10.4%)	1,480 (10.3%)	1,883 (13.7%)	11,652 (10.3%)	1,599 (10.4%)	2,189 (14.0%)	13,065 (10.6%)	1,362 (9.2%)	2,101 (13.5%)	13,740 (10.6%)	1,326 (9.9%)	1,981 (13.3%)	14,433 (10.4%)	1,001 (10.1%)	1,684 (13.4%)
	Bavaria	5,478 (13.5%)	1,514 (10.6%)	5,769 (14.3%)	5,963 (12.3%)	1,786 (13.2%)	4,525 (15.2%)	7,292 (14.4%)	1,580 (11.7%)	2,558 (9.7%)	7,455 (12.8%)	1,508 (10.1%)	2,376 (13.0%)	7,972 (12.1%)	1,790 (12.1%)	2,513 (13.2%)	8,558 (12.1%)	1,398 (11.8%)	2,187 (12.5%)	9,206 (12.3%)	1,446 (10.9%)	2,070 (13.1%)	10,057 (11.8%)	1,649 (10.8%)	2,342 (16.3%)	11,515 (12.1%)	1,698 (11.5%)	2,233 (15.3%)	12,966 (12.5%)	1,684 (13.0%)	2,348 (17.0%)	13,831 (12.9%)	1,834 (12.8%)	2,429 (17.7%)	14,893 (13.2%)	1,967 (12.8%)	2,814 (17.9%)	16,218 (13.2%)	1,937 (13.0%)	2,796 (17.9%)	17,605 (13.6%)	1,839 (13.7%)	2,707 (18.1%)	19,118 (13.8%)	1,393 (14.1%)	2,357 (18.8%)
	Berlin	51 (0.1%)	55 (0.4%)	5,168 (12.8%)	50 (0.1%)	65 (0.5%)	5,414 (18.2%)	66 (0.1%)	236 (1.7%)	5,423 (20.5%)	2,417 (4.1%)	1,592 (10.7%)	2,214 (12.1%)	4,566 (6.9%)	1,170 (7.9%)	1,356 (7.1%)	5,251 (7.4%)	1,013 (8.6%)	1,184 (6.8%)	5,699 (7.6%)	1,015 (7.7%)	1,054 (6.7%)	6,393 (7.5%)	1,154 (7.6%)	1,163 (8.1%)	7,433 (7.8%)	1,241 (8.4%)	1,026 (7.0%)	8,334 (8.1%)	1,016 (7.8%)	938 (6.8%)	9,127 (8.5%)	1,229 (8.6%)	966 (7.0%)	9,498 (8.4%)	1,278 (8.3%)	1,086 (6.9%)	10,710 (8.7%)	1,353 (9.1%)	1,258 (8.1%)	11,105 (8.6%)	1,237 (9.2%)	1,107 (7.4%)	11,665 (8.4%)	982 (10.0%)	877 (7.0%)
	Brandenburg	829 (2.0%)	504 (3.5%)	1,914 (4.7%)	1,941 (4.0%)	533 (3.9%)	710 (2.4%)	2,040 (4.0%)	514 (3.8%)	641 (2.4%)	2,299 (3.9%)	590 (4.0%)	510 (2.8%)	2,543 (3.8%)	685 (4.6%)	447 (2.4%)	2,848 (4.0%)	511 (4.3%)	449 (2.6%)	3,017 (4.0%)	614 (4.6%)	456 (2.9%)	3,165 (3.7%)	682 (4.5%)	401 (2.8%)	3,435 (3.6%)	641 (4.3%)	467 (3.2%)	3,716 (3.6%)	470 (3.6%)	373 (2.7%)	3,765 (3.5%)	585 (4.1%)	349 (2.5%)	3,738 (3.3%)	611 (4.0%)	448 (2.9%)	3,879 (3.2%)	590 (4.0%)	438 (2.8%)	4,093 (3.2%)	525 (3.9%)	399 (2.7%)	4,273 (3.1%)	357 (3.6%)	309 (2.5%)
	Bremen	1,591 (3.9%)	428 (3.0%)	475 (1.2%)	1,510 (3.1%)	321 (2.4%)	365 (1.2%)	1,197 (2.4%)	269 (2.0%)	316 (1.2%)	1,220 (2.1%)	225 (1.5%)	259 (1.4%)	1,884 (2.8%)	367 (2.5%)	376 (2.0%)	1,966 (2.8%)	310 (2.6%)	366 (2.1%)	1,872 (2.5%)	422 (3.2%)	361 (2.3%)	2,138 (2.5%)	332 (2.2%)	336 (2.3%)	2,290 (2.4%)	322 (2.2%)	332 (2.3%)	2,459 (2.4%)	298 (2.3%)	319 (2.3%)	2,697 (2.5%)	402 (2.8%)	285 (2.1%)	2,924 (2.6%)	435 (2.8%)	387 (2.5%)	3,255 (2.6%)	470 (3.2%)	419 (2.7%)	3,543 (2.7%)	439 (3.3%)	400 (2.7%)	3,782 (2.7%)	377 (3.8%)	318 (2.5%)
	Hamburg	1,340 (3.3%)	686 (4.8%)	826 (2.0%)	2,060 (4.3%)	416 (3.1%)	535 (1.8%)	1,947 (3.8%)	721 (5.3%)	545 (2.1%)	423 (0.7%)	841 (5.6%)	1,944 (10.6%)	88 (0.1%)	55 (0.4%)	3,578 (18.8%)	104 (0.1%)	47 (0.4%)	3,580 (20.5%)	301 (0.4%)	809 (6.1%)	2,780 (17.6%)	3,359 (3.9%)	504 (3.3%)	551 (3.8%)	3,841 (4.0%)	514 (3.5%)	558 (3.8%)	4,530 (4.4%)	443 (3.4%)	514 (3.7%)	4,843 (4.5%)	517 (3.6%)	516 (3.8%)	5,208 (4.6%)	568 (3.7%)	649 (4.1%)	5,951 (4.8%)	606 (4.1%)	612 (3.9%)	6,194 (4.8%)	515 (3.8%)	641 (4.3%)	6,506 (4.7%)	400 (4.1%)	581 (4.6%)
	Hesse	4,973 (12.2%)	1,620 (11.3%)	1,760 (4.3%)	5,601 (11.6%)	1,257 (9.3%)	1,217 (4.1%)	5,820 (11.5%)	1,015 (7.5%)	1,152 (4.4%)	6,068 (10.4%)	944 (6.3%)	1,072 (5.8%)	6,264 (9.5%)	1,144 (7.8%)	1,121 (5.9%)	6,769 (9.5%)	901 (7.6%)	992 (5.7%)	7,175 (9.6%)	907 (6.9%)	882 (5.6%)	8,305 (9.7%)	1,443 (9.5%)	1,187 (8.2%)	9,362 (9.9%)	1,150 (7.8%)	1,143 (7.8%)	9,971 (9.6%)	1,040 (8.0%)	1,058 (7.7%)	9,819 (9.1%)	1,077 (7.5%)	1,037 (7.5%)	10,775 (9.6%)	1,400 (9.1%)	1,221 (7.8%)	12,028 (9.8%)	1,193 (8.0%)	1,222 (7.8%)	12,398 (9.6%)	1,051 (7.8%)	1,202 (8.0%)	13,146 (9.5%)	834 (8.5%)	1,065 (8.5%)
	Lower Saxony	6,899 (17.0%)	1,692 (11.8%)	2,239 (5.5%)	6,697 (13.9%)	1,380 (10.2%)	1,933 (6.5%)	7,614 (15.1%)	1,550 (11.4%)	1,622 (6.1%)	8,046 (13.8%)	1,289 (8.6%)	1,516 (8.3%)	8,744 (13.2%)	1,599 (10.8%)	1,752 (9.2%)	9,014 (12.7%)	1,213 (10.3%)	1,530 (8.8%)	9,083 (12.1%)	1,607 (12.2%)	1,436 (9.1%)	10,034 (11.8%)	1,336 (8.8%)	1,445 (10.0%)	10,936 (11.5%)	1,372 (9.3%)	1,509 (10.4%)	11,359 (11.0%)	1,120 (8.6%)	1,379 (10.0%)	11,651 (10.8%)	1,250 (8.7%)	1,381 (10.0%)	11,824 (10.5%)	1,190 (7.7%)	1,437 (9.2%)	12,149 (9.9%)	1,182 (8.0%)	1,411 (9.1%)	12,482 (9.6%)	972 (7.2%)	1,287 (8.6%)	13,191 (9.5%)	822 (8.3%)	1,027 (8.2%)
	Mecklenburg-Vorpommern	578 (1.4%)	367 (2.6%)	1,111 (2.7%)	1,370 (2.8%)	383 (2.8%)	324 (1.1%)	1,531 (3.0%)	293 (2.2%)	258 (1.0%)	1,593 (2.7%)	304 (2.0%)	227 (1.2%)	1,807 (2.7%)	508 (3.4%)	306 (1.6%)	2,000 (2.8%)	387 (3.3%)	286 (1.6%)	2,113 (2.8%)	371 (2.8%)	286 (1.8%)	2,091 (2.5%)	433 (2.8%)	314 (2.2%)	2,257 (2.4%)	400 (2.7%)	302 (2.1%)	2,317 (2.2%)	346 (2.7%)	280 (2.0%)	2,407 (2.2%)	409 (2.9%)	255 (1.9%)	2,504 (2.2%)	445 (2.9%)	290 (1.8%)	2,559 (2.1%)	385 (2.6%)	271 (1.7%)	2,630 (2.0%)	383 (2.9%)	278 (1.9%)	2,799 (2.0%)	260 (2.6%)	203 (1.6%)
	North Rhine-Westphalia	12,138 (29.9%)	2,760 (19.3%)	4,702 (11.6%)	12,188 (25.2%)	2,993 (22.1%)	3,661 (12.3%)	11,541 (22.8%)	2,351 (17.4%)	4,191 (15.8%)	11,729 (20.1%)	2,859 (19.2%)	3,503 (19.1%)	14,983 (22.7%)	2,643 (17.9%)	2,729 (14.4%)	16,196 (22.8%)	1,903 (16.1%)	2,346 (13.4%)	16,936 (22.6%)	1,870 (14.2%)	2,140 (13.6%)	18,206 (21.4%)	2,396 (15.8%)	2,276 (15.8%)	20,039 (21.1%)	2,505 (17.0%)	2,413 (16.6%)	21,925 (21.2%)	2,137 (16.5%)	2,310 (16.7%)	23,252 (21.6%)	2,377 (16.6%)	2,399 (17.4%)	24,655 (21.9%)	2,567 (16.7%)	2,644 (16.9%)	26,877 (21.9%)	2,556 (17.2%)	2,611 (16.7%)	28,800 (22.2%)	2,343 (17.5%)	2,675 (17.9%)	30,778 (22.2%)	1,887 (19.1%)	2,276 (18.2%)
	Rhineland-Palatinate	660 (1.6%)	794 (5.6%)	3,325 (8.2%)	3,071 (6.4%)	641 (4.7%)	752 (2.5%)	3,015 (6.0%)	548 (4.0%)	734 (2.8%)	3,269 (5.6%)	453 (3.0%)	640 (3.5%)	3,157 (4.8%)	556 (3.8%)	774 (4.1%)	3,281 (4.6%)	448 (3.8%)	747 (4.3%)	3,539 (4.7%)	458 (3.5%)	663 (4.2%)	3,779 (4.4%)	590 (3.9%)	667 (4.6%)	4,186 (4.4%)	530 (3.6%)	723 (5.0%)	4,573 (4.4%)	495 (3.8%)	711 (5.1%)	4,828 (4.5%)	525 (3.7%)	688 (5.0%)	4,990 (4.4%)	515 (3.4%)	768 (4.9%)	5,558 (4.5%)	579 (3.9%)	775 (5.0%)	5,950 (4.6%)	484 (3.6%)	765 (5.1%)	6,235 (4.5%)	343 (3.5%)	649 (5.2%)
	Saarland	340 (0.8%)	180 (1.3%)	618 (1.5%)	745 (1.5%)	159 (1.2%)	162 (0.5%)	699 (1.4%)	142 (1.0%)	148 (0.6%)	735 (1.3%)	122 (0.8%)	139 (0.8%)	676 (1.0%)	153 (1.0%)	148 (0.8%)	698 (1.0%)	126 (1.1%)	106 (0.6%)	673 (0.9%)	124 (0.9%)	117 (0.7%)	742 (0.9%)	123 (0.8%)	96 (0.7%)	756 (0.8%)	139 (0.9%)	102 (0.7%)	802 (0.8%)	116 (0.9%)	129 (0.9%)	886 (0.8%)	125 (0.9%)	84 (0.6%)	862 (0.8%)	133 (0.9%)	125 (0.8%)	954 (0.8%)	126 (0.8%)	121 (0.8%)	1,017 (0.8%)	105 (0.8%)	87 (0.6%)	1,072 (0.8%)	66 (0.7%)	85 (0.7%)
	Saxony	153 (0.4%)	1,297 (9.1%)	1,616 (4.0%)	278 (0.6%)	1,886 (13.9%)	645 (2.2%)	421 (0.8%)	1,614 (11.9%)	617 (2.3%)	752 (1.3%)	1,381 (9.3%)	626 (3.4%)	723 (1.1%)	1,342 (9.1%)	558 (2.9%)	776 (1.1%)	1,338 (11.3%)	590 (3.4%)	850 (1.1%)	1,397 (10.6%)	589 (3.7%)	892 (1.0%)	1,670 (11.0%)	654 (4.5%)	902 (1.0%)	1,644 (11.1%)	687 (4.7%)	1,130 (1.1%)	1,476 (11.4%)	559 (4.0%)	1,018 (0.9%)	1,508 (10.5%)	501 (3.6%)	968 (0.9%)	1,451 (9.4%)	540 (3.4%)	867 (0.7%)	1,489 (10.0%)	503 (3.2%)	965 (0.7%)	1,321 (9.8%)	462 (3.1%)	1,803 (1.3%)	521 (5.3%)	318 (2.5%)
	Saxony-Anhalt	433 (1.1%)	352 (2.5%)	950 (2.3%)	1,023 (2.1%)	320 (2.4%)	237 (0.8%)	1,207 (2.4%)	260 (1.9%)	218 (0.8%)	1,210 (2.1%)	254 (1.7%)	207 (1.1%)	1,204 (1.8%)	288 (2.0%)	219 (1.2%)	1,287 (1.8%)	239 (2.0%)	223 (1.3%)	1,438 (1.9%)	241 (1.8%)	192 (1.2%)	1,532 (1.8%)	393 (2.6%)	224 (1.6%)	1,675 (1.8%)	283 (1.9%)	207 (1.4%)	1,772 (1.7%)	227 (1.7%)	180 (1.3%)	1,604 (1.5%)	256 (1.8%)	187 (1.4%)	1,679 (1.5%)	319 (2.1%)	192 (1.2%)	1,669 (1.4%)	246 (1.7%)	184 (1.2%)	1,708 (1.3%)	238 (1.8%)	188 (1.3%)	1,795 (1.3%)	128 (1.3%)	137 (1.1%)
	Schleswig-Holstein	2,822 (6.9%)	615 (4.3%)	894 (2.2%)	2,866 (5.9%)	476 (3.5%)	682 (2.3%)	2,989 (5.9%)	425 (3.1%)	614 (2.3%)	2,881 (4.9%)	519 (3.5%)	769 (4.2%)	3,017 (4.6%)	547 (3.7%)	940 (5.0%)	3,339 (4.7%)	420 (3.6%)	906 (5.2%)	3,597 (4.8%)	497 (3.8%)	857 (5.4%)	3,984 (4.7%)	492 (3.2%)	588 (4.1%)	4,481 (4.7%)	507 (3.4%)	623 (4.3%)	4,807 (4.6%)	453 (3.5%)	567 (4.1%)	5,141 (4.8%)	491 (3.4%)	576 (4.2%)	5,255 (4.7%)	616 (4.0%)	652 (4.2%)	5,848 (4.8%)	567 (3.8%)	639 (4.1%)	6,168 (4.8%)	470 (3.5%)	574 (3.8%)	6,537 (4.7%)	388 (3.9%)	499 (4.0%)
	Thuringia	700 (1.7%)	387 (2.7%)	1,112 (2.7%)	1,419 (2.9%)	270 (2.0%)	283 (1.0%)	1,337 (2.6%)	236 (1.7%)	269 (1.0%)	1,377 (2.4%)	234 (1.6%)	240 (1.3%)	1,317 (2.0%)	306 (2.1%)	258 (1.4%)	1,352 (1.9%)	258 (2.2%)	258 (1.5%)	1,408 (1.9%)	249 (1.9%)	231 (1.5%)	1,548 (1.8%)	336 (2.2%)	269 (1.9%)	1,607 (1.7%)	324 (2.2%)	275 (1.9%)	1,636 (1.6%)	274 (2.1%)	245 (1.8%)	1,381 (1.3%)	242 (1.7%)	198 (1.4%)	1,231 (1.1%)	262 (1.7%)	226 (1.4%)	1,304 (1.1%)	224 (1.5%)	227 (1.5%)	1,242 (1.0%)	173 (1.3%)	190 (1.3%)	1,324 (1.0%)	102 (1.0%)	138 (1.1%)
	Unknown	76 (0.2%)	25 (0.2%)	196 (0.5%)	256 (0.5%)	78 (0.6%)	226 (0.8%)	791 (1.6%)	192 (1.4%)	311 (1.2%)	813 (1.4%)	187 (1.3%)	188 (1.0%)	4 (0.0%)	0 (0.0%)	10 (0.1%)	8 (0.0%)	0 (0.0%)	6 (0.0%)	13 (0.0%)	3 (0.0%)	6 (0.0%)	3 (0.0%)	1 (0.0%)	7 (0.0%)	2 (0.0%)	3 (0.0%)	8 (0.1%)	10 (0.0%)	3 (0.0%)	15 (0.1%)	2 (0.0%)	1 (0.0%)	14 (0.1%)	3 (0.0%)	0 (0.0%)	12 (0.1%)	0 (0.0%)	1 (0.0%)	1 (0.0%)	2 (0.0%)	3 (0.0%)	2 (0.0%)	27 (0.0%)	4 (0.0%)	6 (0.0%)
	Mumps	40,580 (42.5%)	14,254 (14.9%)	40,575 (42.5%)	48,297 (52.7%)	13,519 (14.8%)	29,805 (32.5%)	50,489 (55.7%)	13,487 (14.9%)	26,596 (29.4%)	58,260 (63.6%)	14,863 (16.2%)	18,444 (20.1%)	66,084 (66.2%)	14,684 (14.7%)	19,096 (19.1%)	70,878 (70.7%)	11,759 (11.7%)	17,610 (17.6%)	74,731 (72.0%)	13,124 (12.6%)	15,948 (15.4%)	85,166 (74.2%)	15,144 (13.2%)	14,520 (12.6%)	94,816 (76.3%)	14,658 (11.8%)	14,736 (11.9%)	103,321 (79.3%)	12,874 (9.9%)	14,044 (10.8%)	107,351 (79.2%)	14,203 (10.5%)	13,920 (10.3%)	112,600 (78.4%)	15,273 (10.6%)	15,822 (11.0%)	122,873 (80.1%)	14,842 (9.7%)	15,631 (10.2%)	129,620 (82.0%)	13,390 (8.5%)	15,001 (9.5%)	138,452 (86.1%)	9,834 (6.1%)	12,592 (7.8%)
	Baden-Wurttemberg	1,583 (3.9%)	1,019 (7.1%)	7,795 (19.2%)	1,311 (2.7%)	593 (4.4%)	8,044 (27.0%)	1,062 (2.1%)	1,588 (11.8%)	6,852 (25.8%)	6,024 (10.3%)	1,613 (10.9%)	1,911 (10.4%)	7,177 (10.9%)	1,588 (10.8%)	1,912 (10.0%)	7,481 (10.6%)	1,304 (11.1%)	1,747 (9.9%)	7,882 (10.5%)	1,163 (8.9%)	1,688 (10.6%)	8,973 (10.5%)	1,663 (11.0%)	1,912 (13.2%)	10,164 (10.7%)	1,463 (10.0%)	1,985 (13.5%)	11,114 (10.8%)	1,365 (10.6%)	1,930 (13.7%)	11,151 (10.4%)	1,469 (10.3%)	1,909 (13.7%)	11,646 (10.3%)	1,577 (10.3%)	2,217 (14.0%)	13,062 (10.6%)	1,359 (9.2%)	2,107 (13.5%)	13,736 (10.6%)	1,319 (9.9%)	1,992 (13.3%)	14,425 (10.4%)	993 (10.1%)	1,700 (13.5%)
	Bavaria	5,470 (13.5%)	1,509 (10.6%)	5,782 (14.3%)	5,953 (12.3%)	1,776 (13.1%)	4,545 (15.2%)	7,282 (14.4%)	1,571 (11.6%)	2,577 (9.7%)	7,450 (12.8%)	1,500 (10.1%)	2,389 (13.0%)	7,966 (12.1%)	1,786 (12.2%)	2,523 (13.2%)	8,543 (12.1%)	1,387 (11.8%)	2,213 (12.6%)	9,188 (12.3%)	1,421 (10.8%)	2,113 (13.2%)	10,051 (11.8%)	1,640 (10.8%)	2,357 (16.2%)	11,502 (12.1%)	1,685 (11.5%)	2,259 (15.3%)	12,948 (12.5%)	1,670 (13.0%)	2,380 (16.9%)	13,821 (12.9%)	1,819 (12.8%)	2,454 (17.6%)	14,888 (13.2%)	1,951 (12.8%)	2,835 (17.9%)	16,217 (13.2%)	1,938 (13.1%)	2,796 (17.9%)	17,603 (13.6%)	1,838 (13.7%)	2,710 (18.1%)	19,117 (13.8%)	1,389 (14.1%)	2,362 (18.8%)
	Berlin	51 (0.1%)	55 (0.4%)	5,168 (12.7%)	49 (0.1%)	65 (0.5%)	5,415 (18.2%)	65 (0.1%)	234 (1.7%)	5,426 (20.4%)	2,408 (4.1%)	1,579 (10.6%)	2,236 (12.1%)	4,557 (6.9%)	1,151 (7.8%)	1,384 (7.2%)	5,243 (7.4%)	999 (8.5%)	1,206 (6.8%)	5,686 (7.6%)	1,004 (7.7%)	1,078 (6.8%)	6,386 (7.5%)	1,141 (7.5%)	1,183 (8.1%)	7,419 (7.8%)	1,216 (8.3%)	1,065 (7.2%)	8,306 (8.0%)	976 (7.6%)	1,006 (7.2%)	9,115 (8.5%)	1,193 (8.4%)	1,014 (7.3%)	9,475 (8.4%)	1,250 (8.2%)	1,137 (7.2%)	10,702 (8.7%)	1,344 (9.1%)	1,275 (8.2%)	11,100 (8.6%)	1,219 (9.1%)	1,130 (7.5%)	11,656 (8.4%)	970 (9.9%)	898 (7.1%)
	Brandenburg	827 (2.0%)	503 (3.5%)	1,917 (4.7%)	1,940 (4.0%)	531 (3.9%)	713 (2.4%)	2,036 (4.0%)	511 (3.8%)	648 (2.4%)	2,298 (3.9%)	586 (3.9%)	515 (2.8%)	2,541 (3.8%)	682 (4.6%)	452 (2.4%)	2,845 (4.0%)	507 (4.3%)	456 (2.6%)	3,013 (4.0%)	610 (4.6%)	464 (2.9%)	3,165 (3.7%)	679 (4.5%)	404 (2.8%)	3,433 (3.6%)	635 (4.3%)	475 (3.2%)	3,707 (3.6%)	468 (3.6%)	384 (2.7%)	3,763 (3.5%)	579 (4.1%)	357 (2.6%)	3,735 (3.3%)	610 (4.0%)	452 (2.9%)	3,879 (3.2%)	587 (4.0%)	441 (2.8%)	4,093 (3.2%)	522 (3.9%)	402 (2.7%)	4,270 (3.1%)	352 (3.6%)	317 (2.5%)
	Bremen	1,590 (3.9%)	428 (3.0%)	476 (1.2%)	1,510 (3.1%)	317 (2.3%)	369 (1.2%)	1,192 (2.4%)	267 (2.0%)	323 (1.2%)	1,219 (2.1%)	225 (1.5%)	260 (1.4%)	1,883 (2.8%)	365 (2.5%)	379 (2.0%)	1,964 (2.8%)	309 (2.6%)	369 (2.1%)	1,870 (2.5%)	422 (3.2%)	363 (2.3%)	2,137 (2.5%)	330 (2.2%)	339 (2.3%)	2,287 (2.4%)	321 (2.2%)	336 (2.3%)	2,455 (2.4%)	299 (2.3%)	322 (2.3%)	2,695 (2.5%)	401 (2.8%)	288 (2.1%)	2,923 (2.6%)	434 (2.8%)	389 (2.5%)	3,254 (2.6%)	471 (3.2%)	419 (2.7%)	3,542 (2.7%)	439 (3.3%)	401 (2.7%)	3,782 (2.7%)	377 (3.8%)	318 (2.5%)
	Hamburg	1,332 (3.3%)	679 (4.8%)	841 (2.1%)	2,058 (4.3%)	410 (3.0%)	543 (1.8%)	1,938 (3.8%)	720 (5.3%)	555 (2.1%)	422 (0.7%)	841 (5.7%)	1,945 (10.5%)	88 (0.1%)	55 (0.4%)	3,578 (18.7%)	103 (0.1%)	48 (0.4%)	3,580 (20.3%)	297 (0.4%)	808 (6.2%)	2,785 (17.5%)	3,355 (3.9%)	503 (3.3%)	556 (3.8%)	3,838 (4.0%)	510 (3.5%)	565 (3.8%)	4,523 (4.4%)	438 (3.4%)	526 (3.7%)	4,842 (4.5%)	512 (3.6%)	522 (3.8%)	5,206 (4.6%)	565 (3.7%)	654 (4.1%)	5,951 (4.8%)	604 (4.1%)	614 (3.9%)	6,194 (4.8%)	514 (3.8%)	642 (4.3%)	6,506 (4.7%)	400 (4.1%)	581 (4.6%)
	Hesse	4,968 (12.2%)	1,614 (11.3%)	1,771 (4.4%)	5,596 (11.6%)	1,254 (9.3%)	1,225 (4.1%)	5,815 (11.5%)	1,014 (7.5%)	1,158 (4.4%)	6,056 (10.4%)	943 (6.3%)	1,085 (5.9%)	6,259 (9.5%)	1,141 (7.8%)	1,129 (5.9%)	6,763 (9.5%)	895 (7.6%)	1,004 (5.7%)	7,165 (9.6%)	905 (6.9%)	894 (5.6%)	8,303 (9.7%)	1,440 (9.5%)	1,192 (8.2%)	9,358 (9.9%)	1,145 (7.8%)	1,152 (7.8%)	9,961 (9.6%)	1,035 (8.0%)	1,073 (7.6%)	9,817 (9.1%)	1,070 (7.5%)	1,046 (7.5%)	10,775 (9.6%)	1,400 (9.2%)	1,221 (7.7%)	12,028 (9.8%)	1,192 (8.0%)	1,223 (7.8%)	12,398 (9.6%)	1,051 (7.8%)	1,202 (8.0%)	13,146 (9.5%)	834 (8.5%)	1,065 (8.5%)
	Lower Saxony	6,888 (17.0%)	1,688 (11.8%)	2,254 (5.6%)	6,690 (13.9%)	1,379 (10.2%)	1,941 (6.5%)	7,603 (15.1%)	1,549 (11.5%)	1,634 (6.1%)	8,045 (13.8%)	1,287 (8.7%)	1,519 (8.2%)	8,744 (13.2%)	1,598 (10.9%)	1,753 (9.2%)	9,014 (12.7%)	1,213 (10.3%)	1,530 (8.7%)	9,082 (12.2%)	1,607 (12.2%)	1,437 (9.0%)	10,034 (11.8%)	1,336 (8.8%)	1,445 (10.0%)	10,934 (11.5%)	1,370 (9.3%)	1,513 (10.3%)	11,352 (11.0%)	1,119 (8.7%)	1,387 (9.9%)	11,645 (10.8%)	1,244 (8.8%)	1,393 (10.0%)	11,821 (10.5%)	1,191 (7.8%)	1,439 (9.1%)	12,149 (9.9%)	1,180 (8.0%)	1,413 (9.0%)	12,481 (9.6%)	971 (7.3%)	1,289 (8.6%)	13,189 (9.5%)	821 (8.3%)	1,030 (8.2%)
	Mecklenburg-Vorpommern	577 (1.4%)	367 (2.6%)	1,112 (2.7%)	1,367 (2.8%)	383 (2.8%)	327 (1.1%)	1,530 (3.0%)	293 (2.2%)	259 (1.0%)	1,590 (2.7%)	304 (2.0%)	230 (1.2%)	1,805 (2.7%)	507 (3.5%)	309 (1.6%)	1,999 (2.8%)	387 (3.3%)	287 (1.6%)	2,113 (2.8%)	371 (2.8%)	286 (1.8%)	2,091 (2.5%)	433 (2.9%)	314 (2.2%)	2,257 (2.4%)	400 (2.7%)	302 (2.0%)	2,317 (2.2%)	346 (2.7%)	280 (2.0%)	2,406 (2.2%)	409 (2.9%)	256 (1.8%)	2,503 (2.2%)	445 (2.9%)	291 (1.8%)	2,559 (2.1%)	385 (2.6%)	271 (1.7%)	2,630 (2.0%)	383 (2.9%)	278 (1.9%)	2,799 (2.0%)	259 (2.6%)	204 (1.6%)
	North Rhine-Westphalia	12,119 (29.9%)	2,747 (19.3%)	4,734 (11.7%)	12,173 (25.2%)	2,991 (22.1%)	3,678 (12.3%)	11,521 (22.8%)	2,340 (17.4%)	4,222 (15.9%)	11,722 (20.1%)	2,844 (19.1%)	3,525 (19.1%)	14,973 (22.7%)	2,629 (17.9%)	2,753 (14.4%)	16,192 (22.8%)	1,895 (16.1%)	2,358 (13.4%)	16,924 (22.6%)	1,857 (14.1%)	2,165 (13.6%)	18,198 (21.4%)	2,388 (15.8%)	2,292 (15.8%)	20,032 (21.1%)	2,496 (17.0%)	2,429 (16.5%)	21,919 (21.2%)	2,132 (16.6%)	2,321 (16.5%)	23,244 (21.7%)	2,373 (16.7%)	2,411 (17.3%)	24,646 (21.9%)	2,560 (16.8%)	2,660 (16.8%)	26,875 (21.9%)	2,552 (17.2%)	2,617 (16.7%)	28,794 (22.2%)	2,342 (17.5%)	2,682 (17.9%)	30,775 (22.2%)	1,885 (19.2%)	2,281 (18.1%)
	Rhineland-Palatinate	658 (1.6%)	794 (5.6%)	3,327 (8.2%)	3,070 (6.4%)	640 (4.7%)	754 (2.5%)	3,013 (6.0%)	543 (4.0%)	741 (2.8%)	3,269 (5.6%)	452 (3.0%)	641 (3.5%)	3,156 (4.8%)	553 (3.8%)	778 (4.1%)	3,280 (4.6%)	448 (3.8%)	748 (4.2%)	3,537 (4.7%)	457 (3.5%)	666 (4.2%)	3,778 (4.4%)	590 (3.9%)	668 (4.6%)	4,184 (4.4%)	529 (3.6%)	726 (4.9%)	4,573 (4.4%)	495 (3.8%)	711 (5.1%)	4,827 (4.5%)	524 (3.7%)	690 (5.0%)	4,990 (4.4%)	515 (3.4%)	768 (4.9%)	5,558 (4.5%)	579 (3.9%)	775 (5.0%)	5,949 (4.6%)	484 (3.6%)	766 (5.1%)	6,235 (4.5%)	343 (3.5%)	649 (5.2%)
	Saarland	340 (0.8%)	180 (1.3%)	618 (1.5%)	743 (1.5%)	156 (1.2%)	167 (0.6%)	693 (1.4%)	141 (1.0%)	155 (0.6%)	733 (1.3%)	122 (0.8%)	141 (0.8%)	676 (1.0%)	153 (1.0%)	148 (0.8%)	698 (1.0%)	126 (1.1%)	106 (0.6%)	673 (0.9%)	123 (0.9%)	118 (0.7%)	741 (0.9%)	122 (0.8%)	98 (0.7%)	755 (0.8%)	136 (0.9%)	106 (0.7%)	801 (0.8%)	115 (0.9%)	131 (0.9%)	885 (0.8%)	123 (0.9%)	87 (0.6%)	862 (0.8%)	132 (0.9%)	126 (0.8%)	953 (0.8%)	126 (0.8%)	122 (0.8%)	1,016 (0.8%)	105 (0.8%)	88 (0.6%)	1,072 (0.8%)	65 (0.7%)	86 (0.7%)
	Saxony	153 (0.4%)	1,292 (9.1%)	1,621 (4.0%)	275 (0.6%)	1,884 (13.9%)	650 (2.2%)	421 (0.8%)	1,607 (11.9%)	624 (2.3%)	750 (1.3%)	1,376 (9.3%)	633 (3.4%)	722 (1.1%)	1,336 (9.1%)	565 (3.0%)	774 (1.1%)	1,328 (11.3%)	602 (3.4%)	849 (1.1%)	1,388 (10.6%)	599 (3.8%)	891 (1.0%)	1,658 (10.9%)	667 (4.6%)	896 (0.9%)	1,641 (11.2%)	696 (4.7%)	1,127 (1.1%)	1,469 (11.4%)	569 (4.1%)	1,016 (0.9%)	1,502 (10.6%)	509 (3.7%)	966 (0.9%)	1,450 (9.5%)	543 (3.4%)	867 (0.7%)	1,487 (10.0%)	505 (3.2%)	965 (0.7%)	1,319 (9.9%)	464 (3.1%)	1,798 (1.3%)	524 (5.3%)	320 (2.5%)
	Saxony-Anhalt	432 (1.1%)	351 (2.5%)	952 (2.3%)	1,023 (2.1%)	319 (2.4%)	238 (0.8%)	1,207 (2.4%)	260 (1.9%)	218 (0.8%)	1,207 (2.1%)	254 (1.7%)	210 (1.1%)	1,202 (1.8%)	289 (2.0%)	220 (1.2%)	1,285 (1.8%)	238 (2.0%)	226 (1.3%)	1,438 (1.9%)	240 (1.8%)	193 (1.2%)	1,532 (1.8%)	393 (2.6%)	224 (1.5%)	1,675 (1.8%)	283 (1.9%)	207 (1.4%)	1,772 (1.7%)	227 (1.8%)	180 (1.3%)	1,604 (1.5%)	256 (1.8%)	187 (1.3%)	1,679 (1.5%)	319 (2.1%)	192 (1.2%)	1,669 (1.4%)	246 (1.7%)	184 (1.2%)	1,708 (1.3%)	238 (1.8%)	188 (1.3%)	1,795 (1.3%)	128 (1.3%)	137 (1.1%)
	Schleswig-Holstein	2,817 (6.9%)	616 (4.3%)	898 (2.2%)	2,864 (5.9%)	475 (3.5%)	685 (2.3%)	2,985 (5.9%)	425 (3.2%)	618 (2.3%)	2,879 (4.9%)	517 (3.5%)	773 (4.2%)	3,014 (4.6%)	547 (3.7%)	943 (4.9%)	3,336 (4.7%)	419 (3.6%)	910 (5.2%)	3,594 (4.8%)	496 (3.8%)	861 (5.4%)	3,984 (4.7%)	491 (3.2%)	589 (4.1%)	4,476 (4.7%)	505 (3.4%)	630 (4.3%)	4,804 (4.6%)	445 (3.5%)	578 (4.1%)	5,139 (4.8%)	487 (3.4%)	582 (4.2%)	5,255 (4.7%)	613 (4.0%)	655 (4.1%)	5,848 (4.8%)	567 (3.8%)	639 (4.1%)	6,167 (4.8%)	470 (3.5%)	575 (3.8%)	6,536 (4.7%)	388 (3.9%)	500 (4.0%)
	Thuringia	699 (1.7%)	387 (2.7%)	1,113 (2.7%)	1,419 (2.9%)	268 (2.0%)	285 (1.0%)	1,335 (2.6%)	232 (1.7%)	275 (1.0%)	1,376 (2.4%)	234 (1.6%)	241 (1.3%)	1,317 (2.0%)	304 (2.1%)	260 (1.4%)	1,350 (1.9%)	256 (2.2%)	262 (1.5%)	1,407 (1.9%)	249 (1.9%)	232 (1.5%)	1,544 (1.8%)	336 (2.2%)	273 (1.9%)	1,604 (1.7%)	320 (2.2%)	282 (1.9%)	1,632 (1.6%)	272 (2.1%)	251 (1.8%)	1,379 (1.3%)	241 (1.7%)	201 (1.4%)	1,227 (1.1%)	261 (1.7%)	231 (1.5%)	1,302 (1.1%)	224 (1.5%)	229 (1.5%)	1,242 (1.0%)	173 (1.3%)	190 (1.3%)	1,324 (1.0%)	102 (1.0%)	138 (1.1%)
	Unknown	76 (0.2%)	25 (0.2%)	196 (0.5%)	256 (0.5%)	78 (0.6%)	226 (0.8%)	791 (1.6%)	192 (1.4%)	311 (1.2%)	812 (1.4%)	186 (1.3%)	190 (1.0%)	4 (0.0%)	0 (0.0%)	10 (0.1%)	8 (0.0%)	0 (0.0%)	6 (0.0%)	13 (0.0%)	3 (0.0%)	6 (0.0%)	3 (0.0%)	1 (0.0%)	7 (0.0%)	2 (0.0%)	3 (0.0%)	8 (0.1%)	10 (0.0%)	3 (0.0%)	15 (0.1%)	2 (0.0%)	1 (0.0%)	14 (0.1%)	3 (0.0%)	0 (0.0%)	12 (0.1%)	0 (0.0%)	1 (0.0%)	1 (0.0%)	2 (0.0%)	3 (0.0%)	2 (0.0%)	27 (0.0%)	4 (0.0%)	6 (0.0%)
	Rubella	40,545 (42.5%)	14,253 (14.9%)	40,611 (42.6%)	48,271 (52.7%)	13,512 (14.7%)	29,838 (32.6%)	50,466 (55.7%)	13,487 (14.9%)	26,619 (29.4%)	58,251 (63.6%)	14,870 (16.2%)	18,446 (20.1%)	66,089 (66.2%)	14,683 (14.7%)	19,092 (19.1%)	70,883 (70.7%)	11,755 (11.7%)	17,609 (17.6%)	74,735 (72.0%)	13,122 (12.6%)	15,946 (15.4%)	85,189 (74.2%)	15,131 (13.2%)	14,510 (12.6%)	94,840 (76.4%)	14,648 (11.8%)	14,722 (11.9%)	103,350 (79.4%)	12,852 (9.9%)	14,037 (10.8%)	107,372 (79.3%)	14,193 (10.5%)	13,909 (10.3%)	112,628 (78.4%)	15,259 (10.6%)	15,808 (11.0%)	122,903 (80.1%)	14,831 (9.7%)	15,612 (10.2%)	129,657 (82.1%)	13,374 (8.5%)	14,980 (9.5%)	138,453 (86.1%)	9,833 (6.1%)	12,592 (7.8%)
	Baden-Wurttemberg	1,582 (3.9%)	1,019 (7.1%)	7,796 (19.2%)	1,310 (2.7%)	593 (4.4%)	8,045 (27.0%)	1,062 (2.1%)	1,588 (11.8%)	6,852 (25.7%)	6,025 (10.3%)	1,612 (10.8%)	1,911 (10.4%)	7,177 (10.9%)	1,588 (10.8%)	1,912 (10.0%)	7,481 (10.6%)	1,304 (11.1%)	1,747 (9.9%)	7,882 (10.5%)	1,164 (8.9%)	1,687 (10.6%)	8,974 (10.5%)	1,662 (11.0%)	1,912 (13.2%)	10,164 (10.7%)	1,463 (10.0%)	1,985 (13.5%)	11,114 (10.8%)	1,365 (10.6%)	1,930 (13.7%)	11,151 (10.4%)	1,469 (10.4%)	1,909 (13.7%)	11,646 (10.3%)	1,577 (10.3%)	2,217 (14.0%)	13,062 (10.6%)	1,359 (9.2%)	2,107 (13.5%)	13,736 (10.6%)	1,319 (9.9%)	1,992 (13.3%)	14,425 (10.4%)	993 (10.1%)	1,700 (13.5%)
	Bavaria	5,468 (13.5%)	1,508 (10.6%)	5,785 (14.2%)	5,952 (12.3%)	1,776 (13.1%)	4,546 (15.2%)	7,282 (14.4%)	1,571 (11.6%)	2,577 (9.7%)	7,450 (12.8%)	1,499 (10.1%)	2,390 (13.0%)	7,966 (12.1%)	1,786 (12.2%)	2,523 (13.2%)	8,543 (12.1%)	1,387 (11.8%)	2,213 (12.6%)	9,188 (12.3%)	1,421 (10.8%)	2,113 (13.3%)	10,052 (11.8%)	1,640 (10.8%)	2,356 (16.2%)	11,502 (12.1%)	1,685 (11.5%)	2,259 (15.3%)	12,948 (12.5%)	1,670 (13.0%)	2,380 (17.0%)	13,821 (12.9%)	1,819 (12.8%)	2,454 (17.6%)	14,888 (13.2%)	1,951 (12.8%)	2,835 (17.9%)	16,217 (13.2%)	1,938 (13.1%)	2,796 (17.9%)	17,603 (13.6%)	1,838 (13.7%)	2,710 (18.1%)	19,117 (13.8%)	1,389 (14.1%)	2,362 (18.8%)
	Berlin	51 (0.1%)	55 (0.4%)	5,168 (12.7%)	49 (0.1%)	65 (0.5%)	5,415 (18.1%)	64 (0.1%)	234 (1.7%)	5,427 (20.4%)	2,408 (4.1%)	1,579 (10.6%)	2,236 (12.1%)	4,561 (6.9%)	1,150 (7.8%)	1,381 (7.2%)	5,248 (7.4%)	996 (8.5%)	1,204 (6.8%)	5,690 (7.6%)	1,000 (7.6%)	1,078 (6.8%)	6,407 (7.5%)	1,130 (7.5%)	1,173 (8.1%)	7,440 (7.8%)	1,207 (8.2%)	1,053 (7.2%)	8,335 (8.1%)	954 (7.4%)	999 (7.1%)	9,135 (8.5%)	1,182 (8.3%)	1,005 (7.2%)	9,501 (8.4%)	1,237 (8.1%)	1,124 (7.1%)	10,732 (8.7%)	1,333 (9.0%)	1,256 (8.0%)	11,135 (8.6%)	1,204 (9.0%)	1,110 (7.4%)	11,656 (8.4%)	970 (9.9%)	898 (7.1%)
	Brandenburg	827 (2.0%)	503 (3.5%)	1,917 (4.7%)	1,940 (4.0%)	530 (3.9%)	714 (2.4%)	2,035 (4.0%)	511 (3.8%)	649 (2.4%)	2,298 (3.9%)	586 (3.9%)	515 (2.8%)	2,541 (3.8%)	682 (4.6%)	452 (2.4%)	2,845 (4.0%)	507 (4.3%)	456 (2.6%)	3,013 (4.0%)	610 (4.6%)	464 (2.9%)	3,166 (3.7%)	678 (4.5%)	404 (2.8%)	3,436 (3.6%)	634 (4.3%)	473 (3.2%)	3,707 (3.6%)	468 (3.6%)	384 (2.7%)	3,763 (3.5%)	579 (4.1%)	357 (2.6%)	3,735 (3.3%)	611 (4.0%)	451 (2.9%)	3,879 (3.2%)	587 (4.0%)	441 (2.8%)	4,094 (3.2%)	521 (3.9%)	402 (2.7%)	4,270 (3.1%)	352 (3.6%)	317 (2.5%)
	Bremen	1,590 (3.9%)	428 (3.0%)	476 (1.2%)	1,510 (3.1%)	317 (2.3%)	369 (1.2%)	1,189 (2.4%)	270 (2.0%)	323 (1.2%)	1,219 (2.1%)	225 (1.5%)	260 (1.4%)	1,883 (2.8%)	365 (2.5%)	379 (2.0%)	1,964 (2.8%)	309 (2.6%)	369 (2.1%)	1,870 (2.5%)	422 (3.2%)	363 (2.3%)	2,137 (2.5%)	330 (2.2%)	339 (2.3%)	2,287 (2.4%)	321 (2.2%)	336 (2.3%)	2,455 (2.4%)	299 (2.3%)	322 (2.3%)	2,695 (2.5%)	401 (2.8%)	288 (2.1%)	2,923 (2.6%)	434 (2.8%)	389 (2.5%)	3,254 (2.6%)	471 (3.2%)	419 (2.7%)	3,542 (2.7%)	439 (3.3%)	401 (2.7%)	3,782 (2.7%)	377 (3.8%)	318 (2.5%)
	Hamburg	1,332 (3.3%)	679 (4.8%)	841 (2.1%)	2,058 (4.3%)	410 (3.0%)	543 (1.8%)	1,938 (3.8%)	720 (5.3%)	555 (2.1%)	421 (0.7%)	842 (5.7%)	1,945 (10.5%)	88 (0.1%)	55 (0.4%)	3,578 (18.7%)	103 (0.1%)	48 (0.4%)	3,580 (20.3%)	297 (0.4%)	808 (6.2%)	2,785 (17.5%)	3,355 (3.9%)	503 (3.3%)	556 (3.8%)	3,838 (4.0%)	510 (3.5%)	565 (3.8%)	4,523 (4.4%)	438 (3.4%)	526 (3.7%)	4,842 (4.5%)	512 (3.6%)	522 (3.8%)	5,207 (4.6%)	564 (3.7%)	654 (4.1%)	5,951 (4.8%)	604 (4.1%)	614 (3.9%)	6,194 (4.8%)	514 (3.8%)	642 (4.3%)	6,506 (4.7%)	400 (4.1%)	581 (4.6%)
	Hesse	4,969 (12.3%)	1,613 (11.3%)	1,771 (4.4%)	5,596 (11.6%)	1,254 (9.3%)	1,225 (4.1%)	5,815 (11.5%)	1,014 (7.5%)	1,158 (4.4%)	6,056 (10.4%)	943 (6.3%)	1,085 (5.9%)	6,259 (9.5%)	1,141 (7.8%)	1,129 (5.9%)	6,763 (9.5%)	895 (7.6%)	1,004 (5.7%)	7,165 (9.6%)	905 (6.9%)	894 (5.6%)	8,303 (9.7%)	1,440 (9.5%)	1,192 (8.2%)	9,358 (9.9%)	1,145 (7.8%)	1,152 (7.8%)	9,961 (9.6%)	1,035 (8.1%)	1,073 (7.6%)	9,817 (9.1%)	1,070 (7.5%)	1,046 (7.5%)	10,775 (9.6%)	1,400 (9.2%)	1,221 (7.7%)	12,028 (9.8%)	1,192 (8.0%)	1,223 (7.8%)	12,398 (9.6%)	1,051 (7.9%)	1,202 (8.0%)	13,146 (9.5%)	834 (8.5%)	1,065 (8.5%)
	Lower Saxony	6,881 (17.0%)	1,691 (11.9%)	2,258 (5.6%)	6,687 (13.9%)	1,378 (10.2%)	1,945 (6.5%)	7,604 (15.1%)	1,549 (11.5%)	1,633 (6.1%)	8,045 (13.8%)	1,287 (8.7%)	1,519 (8.2%)	8,745 (13.2%)	1,597 (10.9%)	1,753 (9.2%)	9,014 (12.7%)	1,212 (10.3%)	1,531 (8.7%)	9,082 (12.2%)	1,608 (12.3%)	1,436 (9.0%)	10,034 (11.8%)	1,335 (8.8%)	1,446 (10.0%)	10,934 (11.5%)	1,370 (9.4%)	1,513 (10.3%)	11,352 (11.0%)	1,119 (8.7%)	1,387 (9.9%)	11,645 (10.8%)	1,245 (8.8%)	1,392 (10.0%)	11,821 (10.5%)	1,191 (7.8%)	1,439 (9.1%)	12,149 (9.9%)	1,180 (8.0%)	1,413 (9.1%)	12,482 (9.6%)	971 (7.3%)	1,288 (8.6%)	13,189 (9.5%)	821 (8.3%)	1,030 (8.2%)
	Mecklenburg-Vorpommern	577 (1.4%)	367 (2.6%)	1,112 (2.7%)	1,368 (2.8%)	382 (2.8%)	327 (1.1%)	1,530 (3.0%)	293 (2.2%)	259 (1.0%)	1,590 (2.7%)	304 (2.0%)	230 (1.2%)	1,805 (2.7%)	507 (3.5%)	309 (1.6%)	1,999 (2.8%)	387 (3.3%)	287 (1.6%)	2,113 (2.8%)	371 (2.8%)	286 (1.8%)	2,091 (2.5%)	433 (2.9%)	314 (2.2%)	2,257 (2.4%)	400 (2.7%)	302 (2.1%)	2,317 (2.2%)	346 (2.7%)	280 (2.0%)	2,406 (2.2%)	409 (2.9%)	256 (1.8%)	2,503 (2.2%)	445 (2.9%)	291 (1.8%)	2,559 (2.1%)	385 (2.6%)	271 (1.7%)	2,630 (2.0%)	383 (2.9%)	278 (1.9%)	2,799 (2.0%)	259 (2.6%)	204 (1.6%)
	North Rhine-Westphalia	12,096 (29.8%)	2,748 (19.3%)	4,756 (11.7%)	12,153 (25.2%)	2,993 (22.2%)	3,696 (12.4%)	11,505 (22.8%)	2,345 (17.4%)	4,233 (15.9%)	11,712 (20.1%)	2,851 (19.2%)	3,528 (19.1%)	14,974 (22.7%)	2,629 (17.9%)	2,752 (14.4%)	16,192 (22.8%)	1,895 (16.1%)	2,358 (13.4%)	16,924 (22.6%)	1,857 (14.2%)	2,165 (13.6%)	18,198 (21.4%)	2,388 (15.8%)	2,292 (15.8%)	20,032 (21.1%)	2,496 (17.0%)	2,429 (16.5%)	21,919 (21.2%)	2,132 (16.6%)	2,321 (16.5%)	23,245 (21.6%)	2,373 (16.7%)	2,410 (17.3%)	24,646 (21.9%)	2,560 (16.8%)	2,660 (16.8%)	26,875 (21.9%)	2,552 (17.2%)	2,617 (16.8%)	28,794 (22.2%)	2,342 (17.5%)	2,682 (17.9%)	30,776 (22.2%)	1,884 (19.2%)	2,281 (18.1%)
	Rhineland-Palatinate	656 (1.6%)	795 (5.6%)	3,328 (8.2%)	3,069 (6.4%)	640 (4.7%)	755 (2.5%)	3,011 (6.0%)	545 (4.0%)	741 (2.8%)	3,270 (5.6%)	453 (3.0%)	639 (3.5%)	3,156 (4.8%)	553 (3.8%)	778 (4.1%)	3,280 (4.6%)	448 (3.8%)	748 (4.2%)	3,537 (4.7%)	457 (3.5%)	666 (4.2%)	3,778 (4.4%)	590 (3.9%)	668 (4.6%)	4,184 (4.4%)	529 (3.6%)	726 (4.9%)	4,573 (4.4%)	495 (3.9%)	711 (5.1%)	4,827 (4.5%)	524 (3.7%)	690 (5.0%)	4,990 (4.4%)	515 (3.4%)	768 (4.9%)	5,558 (4.5%)	579 (3.9%)	775 (5.0%)	5,949 (4.6%)	484 (3.6%)	766 (5.1%)	6,235 (4.5%)	343 (3.5%)	649 (5.2%)
	Saarland	339 (0.8%)	180 (1.3%)	619 (1.5%)	743 (1.5%)	156 (1.2%)	167 (0.6%)	693 (1.4%)	141 (1.0%)	155 (0.6%)	733 (1.3%)	122 (0.8%)	141 (0.8%)	676 (1.0%)	153 (1.0%)	148 (0.8%)	698 (1.0%)	126 (1.1%)	106 (0.6%)	673 (0.9%)	123 (0.9%)	118 (0.7%)	741 (0.9%)	122 (0.8%)	98 (0.7%)	755 (0.8%)	136 (0.9%)	106 (0.7%)	801 (0.8%)	115 (0.9%)	131 (0.9%)	885 (0.8%)	123 (0.9%)	87 (0.6%)	862 (0.8%)	132 (0.9%)	126 (0.8%)	953 (0.8%)	126 (0.8%)	122 (0.8%)	1,016 (0.8%)	105 (0.8%)	88 (0.6%)	1,072 (0.8%)	65 (0.7%)	86 (0.7%)
	Saxony	153 (0.4%)	1,288 (9.0%)	1,625 (4.0%)	275 (0.6%)	1,877 (13.9%)	657 (2.2%)	422 (0.8%)	1,595 (11.8%)	635 (2.4%)	750 (1.3%)	1,376 (9.3%)	633 (3.4%)	722 (1.1%)	1,336 (9.1%)	565 (3.0%)	774 (1.1%)	1,328 (11.3%)	602 (3.4%)	849 (1.1%)	1,388 (10.6%)	599 (3.8%)	891 (1.0%)	1,658 (11.0%)	667 (4.6%)	896 (0.9%)	1,641 (11.2%)	696 (4.7%)	1,127 (1.1%)	1,469 (11.4%)	569 (4.1%)	1,016 (0.9%)	1,502 (10.6%)	509 (3.7%)	967 (0.9%)	1,449 (9.5%)	543 (3.4%)	867 (0.7%)	1,487 (10.0%)	505 (3.2%)	965 (0.7%)	1,319 (9.9%)	464 (3.1%)	1,798 (1.3%)	524 (5.3%)	320 (2.5%)
	Saxony-Anhalt	432 (1.1%)	351 (2.5%)	952 (2.3%)	1,023 (2.1%)	319 (2.4%)	238 (0.8%)	1,207 (2.4%)	260 (1.9%)	218 (0.8%)	1,207 (2.1%)	254 (1.7%)	210 (1.1%)	1,201 (1.8%)	290 (2.0%)	220 (1.2%)	1,285 (1.8%)	238 (2.0%)	226 (1.3%)	1,438 (1.9%)	240 (1.8%)	193 (1.2%)	1,531 (1.8%)	394 (2.6%)	224 (1.5%)	1,675 (1.8%)	283 (1.9%)	207 (1.4%)	1,772 (1.7%)	227 (1.8%)	180 (1.3%)	1,604 (1.5%)	256 (1.8%)	187 (1.3%)	1,679 (1.5%)	319 (2.1%)	192 (1.2%)	1,669 (1.4%)	246 (1.7%)	184 (1.2%)	1,708 (1.3%)	238 (1.8%)	188 (1.3%)	1,795 (1.3%)	128 (1.3%)	137 (1.1%)
	Schleswig-Holstein	2,817 (6.9%)	615 (4.3%)	899 (2.2%)	2,863 (5.9%)	476 (3.5%)	685 (2.3%)	2,983 (5.9%)	427 (3.2%)	618 (2.3%)	2,879 (4.9%)	517 (3.5%)	773 (4.2%)	3,014 (4.6%)	547 (3.7%)	943 (4.9%)	3,336 (4.7%)	419 (3.6%)	910 (5.2%)	3,594 (4.8%)	496 (3.8%)	861 (5.4%)	3,984 (4.7%)	491 (3.2%)	589 (4.1%)	4,476 (4.7%)	505 (3.4%)	630 (4.3%)	4,804 (4.6%)	445 (3.5%)	578 (4.1%)	5,139 (4.8%)	487 (3.4%)	582 (4.2%)	5,255 (4.7%)	613 (4.0%)	655 (4.1%)	5,848 (4.8%)	567 (3.8%)	639 (4.1%)	6,167 (4.8%)	470 (3.5%)	575 (3.8%)	6,536 (4.7%)	388 (3.9%)	500 (4.0%)
	Thuringia	699 (1.7%)	388 (2.7%)	1,112 (2.7%)	1,419 (2.9%)	268 (2.0%)	285 (1.0%)	1,335 (2.6%)	232 (1.7%)	275 (1.0%)	1,376 (2.4%)	234 (1.6%)	241 (1.3%)	1,317 (2.0%)	304 (2.1%)	260 (1.4%)	1,350 (1.9%)	256 (2.2%)	262 (1.5%)	1,407 (1.9%)	249 (1.9%)	232 (1.5%)	1,544 (1.8%)	336 (2.2%)	273 (1.9%)	1,604 (1.7%)	320 (2.2%)	282 (1.9%)	1,632 (1.6%)	272 (2.1%)	251 (1.8%)	1,379 (1.3%)	241 (1.7%)	201 (1.4%)	1,227 (1.1%)	261 (1.7%)	231 (1.5%)	1,302 (1.1%)	224 (1.5%)	229 (1.5%)	1,242 (1.0%)	173 (1.3%)	190 (1.3%)	1,324 (1.0%)	102 (1.0%)	138 (1.1%)
	Unknown	76 (0.2%)	25 (0.2%)	196 (0.5%)	256 (0.5%)	78 (0.6%)	226 (0.8%)	791 (1.6%)	192 (1.4%)	311 (1.2%)	812 (1.4%)	186 (1.3%)	190 (1.0%)	4 (0.0%)	0 (0.0%)	10 (0.1%)	8 (0.0%)	0 (0.0%)	6 (0.0%)	13 (0.0%)	3 (0.0%)	6 (0.0%)	3 (0.0%)	1 (0.0%)	7 (0.0%)	2 (0.0%)	3 (0.0%)	8 (0.1%)	10 (0.0%)	3 (0.0%)	15 (0.1%)	2 (0.0%)	1 (0.0%)	14 (0.1%)	3 (0.0%)	0 (0.0%)	12 (0.1%)	0 (0.0%)	1 (0.0%)	1 (0.0%)	2 (0.0%)	3 (0.0%)	2 (0.0%)	27 (0.0%)	4 (0.0%)	6 (0.0%)
	Varicella	457 (0.5%)	19,620 (20.6%)	75,332 (79.0%)	6,978 (7.6%)	30,074 (32.8%)	54,569 (59.6%)	26,238 (29.0%)	21,434 (23.7%)	42,900 (47.4%)	45,559 (49.8%)	14,877 (16.2%)	31,131 (34.0%)	58,710 (58.8%)	12,878 (12.9%)	28,276 (28.3%)	64,249 (64.1%)	10,259 (10.2%)	25,739 (25.7%)	67,769 (65.3%)	11,140 (10.7%)	24,894 (24.0%)	75,784 (66.0%)	12,314 (10.7%)	26,732 (23.3%)	85,200 (68.6%)	12,050 (9.7%)	26,960 (21.7%)	93,095 (71.5%)	10,800 (8.3%)	26,344 (20.2%)	97,931 (72.3%)	11,477 (8.5%)	26,066 (19.2%)	104,496 (72.7%)	12,604 (8.8%)	26,595 (18.5%)	114,785 (74.9%)	12,279 (8.0%)	26,282 (17.1%)	121,645 (77.0%)	11,417 (7.2%)	24,949 (15.8%)	129,173 (80.3%)	8,841 (5.5%)	22,864 (14.2%)
	Baden-Wurttemberg	30 (6.6%)	1,005 (5.1%)	9,362 (12.4%)	96 (1.4%)	895 (3.0%)	8,957 (16.4%)	497 (1.9%)	1,263 (5.9%)	7,742 (18.0%)	4,919 (10.8%)	1,352 (9.1%)	3,277 (10.5%)	6,303 (10.7%)	1,252 (9.7%)	3,122 (11.0%)	6,644 (10.3%)	1,018 (9.9%)	2,870 (11.2%)	6,973 (10.3%)	926 (8.3%)	2,834 (11.4%)	7,813 (10.3%)	1,313 (10.7%)	3,422 (12.8%)	8,833 (10.4%)	1,202 (10.0%)	3,577 (13.3%)	9,710 (10.4%)	1,156 (10.7%)	3,543 (13.4%)	9,890 (10.1%)	1,156 (10.1%)	3,483 (13.4%)	10,508 (10.1%)	1,342 (10.6%)	3,590 (13.5%)	11,887 (10.4%)	1,141 (9.3%)	3,500 (13.3%)	12,539 (10.3%)	1,142 (10.0%)	3,366 (13.5%)	13,117 (10.2%)	866 (9.8%)	3,135 (13.7%)
	Bavaria	2 (0.4%)	1,635 (8.3%)	11,124 (14.8%)	72 (1.0%)	3,552 (11.8%)	8,650 (15.9%)	525 (2.0%)	4,827 (22.5%)	6,078 (14.2%)	3,838 (8.4%)	2,152 (14.5%)	5,349 (17.2%)	6,506 (11.1%)	1,411 (11.0%)	4,358 (15.4%)	7,145 (11.1%)	1,136 (11.1%)	3,862 (15.0%)	7,741 (11.4%)	1,093 (9.8%)	3,888 (15.6%)	8,122 (10.7%)	1,210 (9.8%)	4,716 (17.6%)	9,429 (11.1%)	1,288 (10.7%)	4,729 (17.5%)	10,727 (11.5%)	1,282 (11.9%)	4,989 (18.9%)	11,587 (11.8%)	1,433 (12.5%)	5,074 (19.5%)	12,843 (12.3%)	1,602 (12.7%)	5,229 (19.7%)	14,221 (12.4%)	1,613 (13.1%)	5,117 (19.5%)	15,611 (12.8%)	1,576 (13.8%)	4,964 (19.9%)	16,907 (13.1%)	1,230 (13.9%)	4,731 (20.7%)
	Berlin	0 (0.0%)	39 (0.2%)	5,235 (6.9%)	9 (0.1%)	53 (0.2%)	5,467 (10.0%)	41 (0.2%)	189 (0.9%)	5,495 (12.8%)	2,100 (4.6%)	1,371 (9.2%)	2,752 (8.8%)	4,128 (7.0%)	1,032 (8.0%)	1,932 (6.8%)	4,861 (7.6%)	875 (8.5%)	1,712 (6.7%)	5,128 (7.6%)	826 (7.4%)	1,814 (7.3%)	5,537 (7.3%)	851 (6.9%)	2,322 (8.7%)	6,398 (7.5%)	932 (7.7%)	2,370 (8.8%)	7,164 (7.7%)	868 (8.0%)	2,256 (8.6%)	7,866 (8.0%)	1,041 (9.1%)	2,415 (9.3%)	8,459 (8.1%)	1,028 (8.2%)	2,375 (8.9%)	9,747 (8.5%)	1,085 (8.8%)	2,489 (9.5%)	10,254 (8.4%)	1,045 (9.2%)	2,150 (8.6%)	10,795 (8.4%)	819 (9.3%)	1,910 (8.4%)
	Brandenburg	26 (5.7%)	645 (3.3%)	2,576 (3.4%)	647 (9.3%)	1,176 (3.9%)	1,361 (2.5%)	1,669 (6.4%)	600 (2.8%)	926 (2.2%)	2,093 (4.6%)	577 (3.9%)	729 (2.3%)	2,426 (4.1%)	637 (4.9%)	612 (2.2%)	2,733 (4.3%)	475 (4.6%)	600 (2.3%)	2,837 (4.2%)	566 (5.1%)	684 (2.7%)	2,858 (3.8%)	543 (4.4%)	847 (3.2%)	3,165 (3.7%)	533 (4.4%)	845 (3.1%)	3,403 (3.7%)	453 (4.2%)	703 (2.7%)	3,505 (3.6%)	495 (4.3%)	699 (2.7%)	3,568 (3.4%)	542 (4.3%)	687 (2.6%)	3,702 (3.2%)	508 (4.1%)	697 (2.7%)	3,860 (3.2%)	511 (4.5%)	646 (2.6%)	4,069 (3.2%)	346 (3.9%)	524 (2.3%)
	Bremen	1 (0.2%)	176 (0.9%)	2,317 (3.1%)	21 (0.3%)	408 (1.4%)	1,767 (3.2%)	241 (0.9%)	340 (1.6%)	1,201 (2.8%)	677 (1.5%)	151 (1.0%)	876 (2.8%)	1,316 (2.2%)	269 (2.1%)	1,042 (3.7%)	1,451 (2.3%)	199 (1.9%)	992 (3.9%)	1,445 (2.1%)	313 (2.8%)	897 (3.6%)	1,547 (2.0%)	234 (1.9%)	1,025 (3.8%)	1,801 (2.1%)	246 (2.0%)	897 (3.3%)	2,004 (2.2%)	244 (2.3%)	828 (3.1%)	2,259 (2.3%)	344 (3.0%)	781 (3.0%)	2,506 (2.4%)	366 (2.9%)	874 (3.3%)	2,868 (2.5%)	395 (3.2%)	881 (3.4%)	3,207 (2.6%)	398 (3.5%)	777 (3.1%)	3,423 (2.6%)	317 (3.6%)	737 (3.2%)
	Hamburg	18 (3.9%)	816 (4.2%)	2,018 (2.7%)	410 (5.9%)	1,256 (4.2%)	1,345 (2.5%)	1,486 (5.7%)	795 (3.7%)	932 (2.2%)	367 (0.8%)	793 (5.3%)	2,048 (6.6%)	79 (0.1%)	51 (0.4%)	3,591 (12.7%)	91 (0.1%)	46 (0.4%)	3,594 (14.0%)	282 (0.4%)	748 (6.7%)	2,860 (11.5%)	3,086 (4.1%)	512 (4.2%)	816 (3.1%)	3,583 (4.2%)	488 (4.0%)	842 (3.1%)	4,223 (4.5%)	433 (4.0%)	831 (3.2%)	4,544 (4.6%)	463 (4.0%)	869 (3.3%)	4,949 (4.7%)	543 (4.3%)	933 (3.5%)	5,689 (5.0%)	580 (4.7%)	900 (3.4%)	5,915 (4.9%)	474 (4.2%)	961 (3.9%)	6,189 (4.8%)	362 (4.1%)	936 (4.1%)
	Hesse	79 (17.3%)	3,007 (15.3%)	5,267 (7.0%)	1,079 (15.5%)	3,275 (10.9%)	3,721 (6.8%)	3,860 (14.7%)	1,529 (7.1%)	2,598 (6.1%)	5,070 (11.1%)	946 (6.4%)	2,068 (6.6%)	5,601 (9.5%)	1,015 (7.9%)	1,913 (6.8%)	6,188 (9.6%)	789 (7.7%)	1,685 (6.5%)	6,568 (9.7%)	792 (7.1%)	1,604 (6.4%)	7,553 (10.0%)	1,216 (9.9%)	2,166 (8.1%)	8,529 (10.0%)	1,010 (8.4%)	2,116 (7.8%)	9,163 (9.8%)	909 (8.4%)	1,997 (7.6%)	9,110 (9.3%)	903 (7.9%)	1,920 (7.4%)	10,203 (9.8%)	1,219 (9.7%)	1,974 (7.4%)	11,376 (9.9%)	1,018 (8.3%)	2,049 (7.8%)	11,810 (9.7%)	910 (8.0%)	1,931 (7.7%)	12,378 (9.6%)	772 (8.7%)	1,895 (8.3%)
	Lower Saxony	36 (7.9%)	1,846 (9.4%)	8,948 (11.9%)	524 (7.5%)	4,161 (13.8%)	5,325 (9.8%)	4,425 (16.9%)	2,709 (12.6%)	3,652 (8.5%)	6,671 (14.6%)	1,306 (8.8%)	2,874 (9.2%)	7,825 (13.3%)	1,510 (11.7%)	2,760 (9.8%)	8,258 (12.9%)	1,137 (11.1%)	2,362 (9.2%)	8,433 (12.4%)	1,464 (13.1%)	2,229 (9.0%)	9,172 (12.1%)	1,149 (9.3%)	2,494 (9.3%)	10,152 (11.9%)	1,208 (10.0%)	2,457 (9.1%)	10,490 (11.3%)	1,042 (9.6%)	2,326 (8.8%)	10,862 (11.1%)	1,100 (9.6%)	2,320 (8.9%)	11,151 (10.7%)	1,081 (8.6%)	2,219 (8.3%)	11,470 (10.0%)	1,063 (8.7%)	2,209 (8.4%)	11,836 (9.7%)	922 (8.1%)	1,983 (7.9%)	12,514 (9.7%)	773 (8.7%)	1,753 (7.7%)
	Mecklenburg-Vorpommern	22 (4.8%)	537 (2.7%)	1,497 (2.0%)	449 (6.4%)	943 (3.1%)	685 (1.3%)	1,315 (5.0%)	364 (1.7%)	403 (0.9%)	1,446 (3.2%)	331 (2.2%)	347 (1.1%)	1,762 (3.0%)	496 (3.9%)	363 (1.3%)	1,926 (3.0%)	401 (3.9%)	346 (1.3%)	2,024 (3.0%)	346 (3.1%)	400 (1.6%)	2,014 (2.7%)	392 (3.2%)	432 (1.6%)	2,144 (2.5%)	391 (3.2%)	424 (1.6%)	2,215 (2.4%)	313 (2.9%)	415 (1.6%)	2,300 (2.3%)	400 (3.5%)	371 (1.4%)	2,403 (2.3%)	433 (3.4%)	403 (1.5%)	2,470 (2.2%)	376 (3.1%)	369 (1.4%)	2,555 (2.1%)	360 (3.2%)	376 (1.5%)	2,709 (2.1%)	233 (2.6%)	320 (1.4%)
	North Rhine-Westphalia	125 (27.4%)	6,238 (31.8%)	13,237 (17.6%)	730 (10.5%)	8,206 (27.3%)	9,906 (18.2%)	4,338 (16.5%)	5,471 (25.5%)	8,274 (19.3%)	8,751 (19.2%)	3,226 (21.7%)	6,114 (19.6%)	13,309 (22.7%)	2,510 (19.5%)	4,536 (16.0%)	14,745 (22.9%)	1,762 (17.2%)	3,938 (15.3%)	15,427 (22.8%)	1,670 (15.0%)	3,849 (15.5%)	16,466 (21.7%)	2,118 (17.2%)	4,294 (16.1%)	18,379 (21.6%)	2,156 (17.9%)	4,422 (16.4%)	20,055 (21.5%)	1,969 (18.2%)	4,348 (16.5%)	21,658 (22.1%)	2,068 (18.0%)	4,302 (16.5%)	23,151 (22.2%)	2,231 (17.7%)	4,484 (16.9%)	25,415 (22.1%)	2,315 (18.9%)	4,314 (16.4%)	27,388 (22.5%)	2,144 (18.8%)	4,286 (17.2%)	29,199 (22.6%)	1,794 (20.3%)	3,948 (17.3%)
	Rhineland-Palatinate	31 (6.8%)	640 (3.3%)	4,108 (5.5%)	854 (12.2%)	1,689 (5.6%)	1,921 (3.5%)	2,231 (8.5%)	776 (3.6%)	1,290 (3.0%)	2,843 (6.2%)	479 (3.2%)	1,040 (3.3%)	2,908 (5.0%)	527 (4.1%)	1,052 (3.7%)	3,085 (4.8%)	416 (4.1%)	975 (3.8%)	3,314 (4.9%)	407 (3.7%)	939 (3.8%)	3,505 (4.6%)	503 (4.1%)	1,028 (3.8%)	3,888 (4.6%)	472 (3.9%)	1,079 (4.0%)	4,222 (4.5%)	466 (4.3%)	1,091 (4.1%)	4,527 (4.6%)	467 (4.1%)	1,047 (4.0%)	4,730 (4.5%)	469 (3.7%)	1,074 (4.0%)	5,292 (4.6%)	536 (4.4%)	1,084 (4.1%)	5,632 (4.6%)	474 (4.2%)	1,093 (4.4%)	5,968 (4.6%)	329 (3.7%)	930 (4.1%)
	Saarland	10 (2.2%)	236 (1.2%)	892 (1.2%)	277 (4.0%)	471 (1.6%)	318 (0.6%)	568 (2.2%)	200 (0.9%)	221 (0.5%)	689 (1.5%)	134 (0.9%)	173 (0.6%)	651 (1.1%)	157 (1.2%)	169 (0.6%)	679 (1.1%)	127 (1.2%)	124 (0.5%)	654 (1.0%)	121 (1.1%)	139 (0.6%)	705 (0.9%)	115 (0.9%)	141 (0.5%)	728 (0.9%)	125 (1.0%)	144 (0.5%)	767 (0.8%)	114 (1.1%)	166 (0.6%)	851 (0.9%)	115 (1.0%)	129 (0.5%)	833 (0.8%)	122 (1.0%)	165 (0.6%)	919 (0.8%)	119 (1.0%)	163 (0.6%)	968 (0.8%)	109 (1.0%)	132 (0.5%)	1,030 (0.8%)	71 (0.8%)	122 (0.5%)
	Saxony	7 (1.5%)	512 (2.6%)	2,547 (3.4%)	66 (0.9%)	1,004 (3.3%)	1,739 (3.2%)	268 (1.0%)	907 (4.2%)	1,477 (3.4%)	687 (1.5%)	879 (5.9%)	1,193 (3.8%)	731 (1.2%)	867 (6.7%)	1,025 (3.6%)	759 (1.2%)	966 (9.4%)	979 (3.8%)	827 (1.2%)	955 (8.6%)	1,054 (4.2%)	861 (1.1%)	999 (8.1%)	1,356 (5.1%)	892 (1.0%)	1,006 (8.3%)	1,335 (5.0%)	1,253 (1.3%)	686 (6.4%)	1,226 (4.7%)	1,287 (1.3%)	605 (5.3%)	1,135 (4.4%)	1,343 (1.3%)	524 (4.2%)	1,092 (4.1%)	1,302 (1.1%)	565 (4.6%)	992 (3.8%)	1,301 (1.1%)	521 (4.6%)	926 (3.7%)	1,610 (1.2%)	308 (3.5%)	724 (3.2%)
	Saxony-Anhalt	6 (1.3%)	390 (2.0%)	1,339 (1.8%)	290 (4.2%)	753 (2.5%)	537 (1.0%)	1,031 (3.9%)	315 (1.5%)	339 (0.8%)	1,096 (2.4%)	253 (1.7%)	322 (1.0%)	1,119 (1.9%)	285 (2.2%)	307 (1.1%)	1,232 (1.9%)	238 (2.3%)	279 (1.1%)	1,380 (2.0%)	225 (2.0%)	266 (1.1%)	1,464 (1.9%)	352 (2.9%)	333 (1.2%)	1,592 (1.9%)	265 (2.2%)	308 (1.1%)	1,684 (1.8%)	217 (2.0%)	278 (1.1%)	1,538 (1.6%)	231 (2.0%)	278 (1.1%)	1,634 (1.6%)	300 (2.4%)	256 (1.0%)	1,610 (1.4%)	217 (1.8%)	272 (1.0%)	1,665 (1.4%)	208 (1.8%)	261 (1.0%)	1,723 (1.3%)	126 (1.4%)	211 (0.9%)
	Schleswig-Holstein	57 (12.5%)	1,387 (7.1%)	2,887 (3.8%)	1,099 (15.7%)	1,287 (4.3%)	1,638 (3.0%)	2,560 (9.8%)	509 (2.4%)	959 (2.2%)	2,575 (5.7%)	534 (3.6%)	1,060 (3.4%)	2,807 (4.8%)	570 (4.4%)	1,127 (4.0%)	3,168 (4.9%)	430 (4.2%)	1,067 (4.1%)	3,428 (5.1%)	465 (4.2%)	1,058 (4.3%)	3,694 (4.9%)	516 (4.2%)	854 (3.2%)	4,241 (5.0%)	496 (4.1%)	874 (3.2%)	4,522 (4.9%)	419 (3.9%)	886 (3.4%)	4,880 (5.0%)	464 (4.0%)	864 (3.3%)	5,060 (4.8%)	591 (4.7%)	872 (3.3%)	5,606 (4.9%)	556 (4.5%)	892 (3.4%)	5,934 (4.9%)	469 (4.1%)	809 (3.2%)	6,272 (4.9%)	409 (4.6%)	743 (3.2%)
	Thuringia	6 (1.3%)	472 (2.4%)	1,721 (2.3%)	343 (4.9%)	847 (2.8%)	782 (1.4%)	947 (3.6%)	397 (1.9%)	498 (1.2%)	1,208 (2.7%)	260 (1.7%)	383 (1.2%)	1,235 (2.1%)	289 (2.2%)	357 (1.3%)	1,279 (2.0%)	243 (2.4%)	346 (1.3%)	1,296 (1.9%)	221 (2.0%)	371 (1.5%)	1,384 (1.8%)	290 (2.4%)	479 (1.8%)	1,444 (1.7%)	231 (1.9%)	531 (2.0%)	1,483 (1.6%)	228 (2.1%)	444 (1.7%)	1,265 (1.3%)	190 (1.7%)	366 (1.4%)	1,151 (1.1%)	211 (1.7%)	357 (1.3%)	1,211 (1.1%)	191 (1.6%)	353 (1.3%)	1,168 (1.0%)	152 (1.3%)	285 (1.1%)	1,244 (1.0%)	83 (0.9%)	237 (1.0%)
	Unknown	1 (0.2%)	39 (0.2%)	257 (0.3%)	12 (0.2%)	98 (0.3%)	450 (0.8%)	236 (0.9%)	243 (1.1%)	815 (1.9%)	529 (1.2%)	133 (0.9%)	526 (1.7%)	4 (0.0%)	0 (0.0%)	10 (0.0%)	5 (0.0%)	1 (0.0%)	8 (0.0%)	12 (0.0%)	2 (0.0%)	8 (0.0%)	3 (0.0%)	1 (0.0%)	7 (0.0%)	2 (0.0%)	1 (0.0%)	10 (0.0%)	10 (0.0%)	1 (0.0%)	17 (0.1%)	2 (0.0%)	2 (0.0%)	13 (0.0%)	4 (0.0%)	0 (0.0%)	11 (0.0%)	0 (0.0%)	1 (0.0%)	1 (0.0%)	2 (0.0%)	2 (0.0%)	3 (0.0%)	26 (0.0%)	3 (0.0%)	8 (0.0%)
	Overall	220 (0.2%)	68,774 (72.1%)	26,415 (27.7%)	5,368 (5.9%)	65,007 (71.0%)	21,246 (23.2%)	23,284 (25.7%)	50,100 (55.3%)	17,188 (19.0%)	25,137 (27.5%)	59,418 (64.9%)	7,012 (7.7%)	36,098 (36.1%)	55,257 (55.3%)	8,509 (8.5%)	43,356 (43.2%)	47,900 (47.8%)	8,991 (9.0%)	47,623 (45.9%)	48,212 (46.4%)	7,968 (7.7%)	50,185 (43.7%)	58,702 (51.1%)	5,943 (5.2%)	59,614 (48.0%)	57,923 (46.6%)	6,673 (5.4%)	65,713 (50.5%)	57,510 (44.2%)	7,016 (5.4%)	55,268 (40.8%)	72,572 (53.6%)	7,634 (5.6%)	62,984 (43.8%)	72,383 (50.4%)	8,328 (5.8%)	68,649 (44.8%)	76,004 (49.6%)	8,693 (5.7%)	74,900 (47.4%)	74,591 (47.2%)	8,520 (5.4%)	78,640 (48.9%)	74,755 (46.5%)	7,483 (4.7%)
	Baden-Württemberg	0 (0.0%)	2,995 (4.4%)	7,402 (28.0%)	8 (0.1%)	2,118 (3.3%)	7,822 (36.8%)	31 (0.1%)	2,847 (5.7%)	6,624 (38.5%)	661 (2.6%)	7,753 (13.0%)	1,134 (16.2%)	3,877 (10.7%)	5,997 (10.9%)	803 (9.4%)	4,441 (10.2%)	5,315 (11.1%)	776 (8.6%)	4,942 (10.4%)	4,980 (10.3%)	811 (10.2%)	5,176 (10.3%)	6,529 (11.1%)	843 (14.2%)	6,239 (10.5%)	6,344 (11.0%)	1,029 (15.4%)	6,962 (10.6%)	6,402 (11.1%)	1,045 (14.9%)	6,100 (11.0%)	7,298 (10.1%)	1,131 (14.8%)	6,240 (9.9%)	7,958 (11.0%)	1,242 (14.9%)	7,029 (10.2%)	8,225 (10.8%)	1,274 (14.7%)	7,596 (10.1%)	8,176 (11.0%)	1,275 (15.0%)	7,803 (9.9%)	8,215 (11.0%)	1,100 (14.7%)
	Bavaria	2 (0.9%)	8,472 (12.3%)	4,287 (16.2%)	45 (0.8%)	9,022 (13.9%)	3,207 (15.1%)	422 (1.8%)	9,683 (19.3%)	1,325 (7.7%)	2,352 (9.4%)	7,914 (13.3%)	1,073 (15.3%)	3,767 (10.4%)	7,364 (13.3%)	1,144 (13.4%)	4,565 (10.5%)	6,532 (13.6%)	1,046 (11.6%)	5,253 (11.0%)	6,383 (13.2%)	1,086 (13.6%)	5,420 (10.8%)	7,446 (12.7%)	1,182 (19.9%)	6,315 (10.6%)	7,902 (13.6%)	1,229 (18.4%)	7,381 (11.2%)	8,243 (14.3%)	1,374 (19.6%)	6,780 (12.3%)	9,781 (13.5%)	1,533 (20.1%)	7,124 (11.3%)	10,858 (15.0%)	1,692 (20.3%)	7,798 (11.4%)	11,443 (15.1%)	1,710 (19.7%)	8,913 (11.9%)	11,557 (15.5%)	1,681 (19.7%)	9,457 (12.0%)	11,862 (15.9%)	1,549 (20.7%)
	Berlin	0 (0.0%)	207 (0.3%)	5,067 (19.2%)	7 (0.1%)	184 (0.3%)	5,338 (25.1%)	25 (0.1%)	359 (0.7%)	5,341 (31.1%)	50 (0.2%)	4,626 (7.8%)	1,547 (22.1%)	1,986 (5.5%)	4,611 (8.3%)	495 (5.8%)	3,240 (7.5%)	3,755 (7.8%)	453 (5.0%)	3,556 (7.5%)	3,771 (7.8%)	441 (5.5%)	3,730 (7.4%)	4,526 (7.7%)	454 (7.6%)	4,341 (7.3%)	4,873 (8.4%)	486 (7.3%)	4,870 (7.4%)	4,899 (8.5%)	519 (7.4%)	5,484 (9.9%)	5,249 (7.2%)	589 (7.7%)	5,610 (8.9%)	5,618 (7.8%)	634 (7.6%)	6,126 (8.9%)	6,431 (8.5%)	764 (8.8%)	6,562 (8.8%)	6,235 (8.4%)	652 (7.7%)	6,896 (8.8%)	6,079 (8.1%)	549 (7.3%)
	Brandenburg	7 (3.2%)	2,613 (3.8%)	627 (2.4%)	422 (7.9%)	2,275 (3.5%)	487 (2.3%)	1,508 (6.5%)	1,324 (2.6%)	363 (2.1%)	1,167 (4.6%)	2,023 (3.4%)	209 (3.0%)	1,448 (4.0%)	2,107 (3.8%)	120 (1.4%)	1,889 (4.4%)	1,782 (3.7%)	137 (1.5%)	2,049 (4.3%)	1,896 (3.9%)	142 (1.8%)	1,918 (3.8%)	2,188 (3.7%)	142 (2.4%)	2,233 (3.7%)	2,135 (3.7%)	175 (2.6%)	2,363 (3.6%)	2,023 (3.5%)	173 (2.5%)	2,692 (4.9%)	1,832 (2.5%)	175 (2.3%)	2,654 (4.2%)	1,944 (2.7%)	199 (2.4%)	2,652 (3.9%)	2,051 (2.7%)	204 (2.3%)	2,814 (3.8%)	2,006 (2.7%)	197 (2.3%)	2,898 (3.7%)	1,864 (2.5%)	177 (2.4%)
	Bremen	0 (0.0%)	2,127 (3.1%)	367 (1.4%)	18 (0.3%)	2,078 (3.2%)	100 (0.5%)	214 (0.9%)	1,466 (2.9%)	102 (0.6%)	413 (1.6%)	1,204 (2.0%)	87 (1.2%)	815 (2.3%)	1,694 (3.1%)	118 (1.4%)	947 (2.2%)	1,605 (3.4%)	90 (1.0%)	889 (1.9%)	1,673 (3.5%)	93 (1.2%)	1,062 (2.1%)	1,646 (2.8%)	98 (1.6%)	1,232 (2.1%)	1,605 (2.8%)	107 (1.6%)	1,217 (1.9%)	1,752 (3.0%)	107 (1.5%)	1,289 (2.3%)	1,982 (2.7%)	113 (1.5%)	1,263 (2.0%)	2,341 (3.2%)	142 (1.7%)	1,508 (2.2%)	2,476 (3.3%)	160 (1.8%)	1,820 (2.4%)	2,411 (3.2%)	151 (1.8%)	2,026 (2.6%)	2,327 (3.1%)	124 (1.7%)
	Hamburg	9 (4.1%)	2,590 (3.8%)	253 (1.0%)	336 (6.3%)	2,441 (3.8%)	234 (1.1%)	1,320 (5.7%)	1,680 (3.4%)	213 (1.2%)	155 (0.6%)	2,828 (4.8%)	225 (3.2%)	29 (0.1%)	983 (1.8%)	2,709 (31.8%)	46 (0.1%)	346 (0.7%)	3,339 (37.1%)	76 (0.2%)	1,525 (3.2%)	2,289 (28.7%)	621 (1.2%)	3,480 (5.9%)	313 (5.3%)	2,403 (4.0%)	2,231 (3.9%)	279 (4.2%)	2,974 (4.5%)	2,237 (3.9%)	276 (3.9%)	2,806 (5.1%)	2,773 (3.8%)	297 (3.9%)	2,719 (4.3%)	3,349 (4.6%)	357 (4.3%)	3,042 (4.4%)	3,760 (4.9%)	367 (4.2%)	3,302 (4.4%)	3,668 (4.9%)	380 (4.5%)	3,362 (4.3%)	3,782 (5.1%)	343 (4.6%)
	Hesse	20 (9.1%)	6,944 (10.1%)	1,389 (5.3%)	918 (17.1%)	6,686 (10.3%)	471 (2.2%)	3,536 (15.2%)	4,008 (8.0%)	443 (2.6%)	3,247 (12.9%)	4,434 (7.5%)	403 (5.7%)	3,642 (10.1%)	4,493 (8.1%)	394 (4.6%)	4,259 (9.8%)	4,027 (8.4%)	376 (4.2%)	4,695 (9.9%)	3,904 (8.1%)	365 (4.6%)	4,983 (9.9%)	5,484 (9.3%)	468 (7.9%)	6,087 (10.2%)	5,058 (8.7%)	510 (7.6%)	6,733 (10.2%)	4,829 (8.4%)	507 (7.2%)	256 (0.5%)	11,114 (15.3%)	563 (7.4%)	4,818 (7.6%)	7,970 (11.0%)	608 (7.3%)	6,457 (9.4%)	7,326 (9.6%)	660 (7.6%)	6,896 (9.2%)	7,100 (9.5%)	655 (7.7%)	7,343 (9.3%)	7,092 (9.5%)	610 (8.2%)
	Lower Saxony	25 (11.4%)	10,030 (14.6%)	775 (2.9%)	449 (8.4%)	8,925 (13.7%)	636 (3.0%)	3,825 (16.4%)	6,349 (12.7%)	612 (3.6%)	4,288 (17.1%)	6,091 (10.3%)	472 (6.7%)	5,129 (14.2%)	6,413 (11.6%)	553 (6.5%)	5,570 (12.8%)	5,648 (11.8%)	539 (6.0%)	5,756 (12.1%)	5,832 (12.1%)	538 (6.8%)	6,508 (13.0%)	5,803 (9.9%)	504 (8.5%)	6,850 (11.5%)	6,425 (11.1%)	542 (8.1%)	6,852 (10.4%)	6,416 (11.2%)	590 (8.4%)	6,507 (11.8%)	7,108 (9.8%)	667 (8.7%)	6,804 (10.8%)	6,993 (9.7%)	654 (7.9%)	7,064 (10.3%)	6,967 (9.2%)	711 (8.2%)	7,760 (10.4%)	6,316 (8.5%)	665 (7.8%)	8,094 (10.3%)	6,408 (8.6%)	538 (7.2%)
	Mecklenburg-Vorpommern	10 (4.5%)	1,843 (2.7%)	203 (0.8%)	347 (6.5%)	1,583 (2.4%)	147 (0.7%)	1,273 (5.5%)	728 (1.5%)	81 (0.5%)	978 (3.9%)	1,066 (1.8%)	80 (1.1%)	1,094 (3.0%)	1,439 (2.6%)	88 (1.0%)	1,385 (3.2%)	1,219 (2.5%)	69 (0.8%)	1,482 (3.1%)	1,200 (2.5%)	88 (1.1%)	1,433 (2.9%)	1,321 (2.3%)	84 (1.4%)	1,575 (2.6%)	1,284 (2.2%)	100 (1.5%)	1,603 (2.4%)	1,233 (2.1%)	107 (1.5%)	1,831 (3.3%)	1,139 (1.6%)	101 (1.3%)	1,804 (2.9%)	1,310 (1.8%)	125 (1.5%)	1,777 (2.6%)	1,327 (1.7%)	111 (1.3%)	1,839 (2.5%)	1,328 (1.8%)	124 (1.5%)	1,951 (2.5%)	1,197 (1.6%)	114 (1.5%)
	North Rhine-Westphalia	91 (41.4%)	17,987 (26.2%)	1,522 (5.8%)	588 (11.0%)	17,033 (26.2%)	1,221 (5.7%)	3,979 (17.1%)	13,119 (26.2%)	985 (5.7%)	5,659 (22.5%)	11,539 (19.4%)	893 (12.7%)	8,507 (23.6%)	10,858 (19.6%)	990 (11.6%)	10,250 (23.6%)	9,268 (19.3%)	927 (10.3%)	11,319 (23.8%)	8,694 (18.0%)	933 (11.7%)	11,712 (23.3%)	10,244 (17.5%)	922 (15.5%)	13,505 (22.7%)	10,344 (17.9%)	1,108 (16.6%)	15,051 (22.9%)	10,170 (17.7%)	1,151 (16.4%)	12,500 (22.6%)	14,251 (19.6%)	1,277 (16.7%)	15,048 (23.9%)	13,453 (18.6%)	1,365 (16.4%)	15,668 (22.8%)	14,967 (19.7%)	1,409 (16.2%)	17,305 (23.1%)	15,066 (20.2%)	1,447 (17.0%)	18,046 (22.9%)	15,585 (20.8%)	1,310 (17.5%)
	Rhineland-Palatinate	2 (0.9%)	1,671 (2.4%)	3,106 (11.8%)	565 (10.5%)	3,427 (5.3%)	472 (2.2%)	2,038 (8.8%)	1,974 (3.9%)	285 (1.7%)	1,832 (7.3%)	2,322 (3.9%)	208 (3.0%)	1,904 (5.3%)	2,324 (4.2%)	259 (3.0%)	2,121 (4.9%)	2,052 (4.3%)	303 (3.4%)	2,346 (4.9%)	2,046 (4.2%)	268 (3.4%)	2,484 (4.9%)	2,307 (3.9%)	245 (4.1%)	2,751 (4.6%)	2,411 (4.2%)	277 (4.2%)	3,069 (4.7%)	2,400 (4.2%)	310 (4.4%)	2,921 (5.3%)	2,757 (3.8%)	363 (4.8%)	2,967 (4.7%)	2,905 (4.0%)	401 (4.8%)	3,187 (4.6%)	3,328 (4.4%)	397 (4.6%)	3,450 (4.6%)	3,312 (4.4%)	437 (5.1%)	3,540 (4.5%)	3,319 (4.4%)	368 (4.9%)
	Saarland	5 (2.3%)	979 (1.4%)	154 (0.6%)	185 (3.4%)	809 (1.2%)	72 (0.3%)	507 (2.2%)	430 (0.9%)	52 (0.3%)	426 (1.7%)	519 (0.9%)	51 (0.7%)	399 (1.1%)	528 (1.0%)	50 (0.6%)	426 (1.0%)	467 (1.0%)	37 (0.4%)	451 (0.9%)	416 (0.9%)	47 (0.6%)	468 (0.9%)	457 (0.8%)	36 (0.6%)	483 (0.8%)	479 (0.8%)	35 (0.5%)	538 (0.8%)	466 (0.8%)	43 (0.6%)	439 (0.8%)	618 (0.9%)	38 (0.5%)	528 (0.8%)	532 (0.7%)	60 (0.7%)	528 (0.8%)	616 (0.8%)	57 (0.7%)	586 (0.8%)	566 (0.8%)	57 (0.7%)	640 (0.8%)	531 (0.7%)	52 (0.7%)
	Saxony	0 (0.0%)	2,676 (3.9%)	390 (1.5%)	21 (0.4%)	2,448 (3.8%)	340 (1.6%)	197 (0.8%)	2,256 (4.5%)	199 (1.2%)	333 (1.3%)	2,236 (3.8%)	190 (2.7%)	330 (0.9%)	2,109 (3.8%)	184 (2.2%)	412 (1.0%)	2,093 (4.4%)	199 (2.2%)	492 (1.0%)	2,129 (4.4%)	215 (2.7%)	438 (0.9%)	2,534 (4.3%)	244 (4.1%)	486 (0.8%)	2,428 (4.2%)	319 (4.8%)	587 (0.9%)	2,263 (3.9%)	315 (4.5%)	501 (0.9%)	2,235 (3.1%)	291 (3.8%)	501 (0.8%)	2,145 (3.0%)	313 (3.8%)	442 (0.6%)	2,129 (2.8%)	288 (3.3%)	463 (0.6%)	2,010 (2.7%)	275 (3.2%)	768 (1.0%)	1,696 (2.3%)	178 (2.4%)
	Saxony-Anhalt	4 (1.8%)	1,533 (2.2%)	198 (0.7%)	216 (4.0%)	1,250 (1.9%)	114 (0.5%)	961 (4.1%)	643 (1.3%)	81 (0.5%)	729 (2.9%)	880 (1.5%)	62 (0.9%)	675 (1.9%)	982 (1.8%)	54 (0.6%)	839 (1.9%)	848 (1.8%)	62 (0.7%)	1,006 (2.1%)	817 (1.7%)	48 (0.6%)	963 (1.9%)	1,113 (1.9%)	73 (1.2%)	1,138 (1.9%)	952 (1.6%)	75 (1.1%)	1,205 (1.8%)	898 (1.6%)	76 (1.1%)	1,210 (2.2%)	750 (1.0%)	87 (1.1%)	1,199 (1.9%)	911 (1.3%)	80 (1.0%)	1,175 (1.7%)	843 (1.1%)	81 (0.9%)	1,193 (1.6%)	860 (1.2%)	81 (1.0%)	1,273 (1.6%)	706 (0.9%)	81 (1.1%)
	Schleswig-Holstein	42 (19.1%)	3,973 (5.8%)	316 (1.2%)	990 (18.4%)	2,744 (4.2%)	290 (1.4%)	2,352 (10.1%)	1,429 (2.9%)	247 (1.4%)	1,718 (6.8%)	2,184 (3.7%)	267 (3.8%)	1,701 (4.7%)	2,334 (4.2%)	469 (5.5%)	2,139 (4.9%)	1,965 (4.1%)	561 (6.2%)	2,428 (5.1%)	2,004 (4.2%)	519 (6.5%)	2,366 (4.7%)	2,471 (4.2%)	227 (3.8%)	3,000 (5.0%)	2,326 (4.0%)	285 (4.3%)	3,279 (5.0%)	2,249 (3.9%)	299 (4.3%)	3,019 (5.5%)	2,891 (4.0%)	298 (3.9%)	2,964 (4.7%)	3,225 (4.5%)	334 (4.0%)	3,389 (4.9%)	3,299 (4.3%)	366 (4.2%)	3,653 (4.9%)	3,222 (4.3%)	337 (4.0%)	3,733 (4.7%)	3,383 (4.5%)	308 (4.1%)
	Thuringia	2 (0.9%)	1,999 (2.9%)	198 (0.7%)	245 (4.6%)	1,584 (2.4%)	143 (0.7%)	885 (3.8%)	871 (1.7%)	86 (0.5%)	821 (3.3%)	953 (1.6%)	77 (1.1%)	792 (2.2%)	1,017 (1.8%)	72 (0.8%)	824 (1.9%)	972 (2.0%)	72 (0.8%)	876 (1.8%)	930 (1.9%)	82 (1.0%)	900 (1.8%)	1,152 (2.0%)	101 (1.7%)	976 (1.6%)	1,120 (1.9%)	110 (1.6%)	1,023 (1.6%)	1,021 (1.8%)	111 (1.6%)	932 (1.7%)	790 (1.1%)	99 (1.3%)	740 (1.2%)	866 (1.2%)	113 (1.4%)	807 (1.2%)	815 (1.1%)	133 (1.5%)	747 (1.0%)	753 (1.0%)	105 (1.2%)	794 (1.0%)	692 (0.9%)	78 (1.0%)
	Unknown	1 (0.5%)	135 (0.2%)	161 (0.6%)	8 (0.1%)	400 (0.6%)	152 (0.7%)	211 (0.9%)	934 (1.9%)	149 (0.9%)	308 (1.2%)	846 (1.4%)	34 (0.5%)	3 (0.0%)	4 (0.0%)	7 (0.1%)	3 (0.0%)	6 (0.0%)	5 (0.1%)	7 (0.0%)	12 (0.0%)	3 (0.0%)	3 (0.0%)	1 (0.0%)	7 (0.1%)	0 (0.0%)	6 (0.0%)	7 (0.1%)	6 (0.0%)	9 (0.0%)	13 (0.2%)	1 (0.0%)	4 (0.0%)	12 (0.2%)	1 (0.0%)	5 (0.0%)	9 (0.1%)	0 (0.0%)	1 (0.0%)	1 (0.0%)	1 (0.0%)	5 (0.0%)	1 (0.0%)	16 (0.0%)	17 (0.0%)	4 (0.1%)
	Vaccination against Pneumococcus is recommended since July 2006
	Vaccination against Meningococcus is recommended since July 2006
	Vaccination against Rotavirus is recommended since August 2013

## Sheet: Supplementary Table 2
	(Click to return to the table of contents)
	Supplementary Table 2: Vaccination coverage by age in the German Million Children Cohort
	Vaccine	0-≤1 years	1-≤2 years	2-≤3 years	3-≤4 years	4-≤5 years	5-≤6 years	6-≤7 years	7-≤8 years	8-≤9 years	9-≤10 years	10-≤11 years	11-≤12 years	12-≤13 years	13-≤14 years	14-≤15 years	15-≤16 years	16-≤17 years	17-≤18 years
	Children	2,023,613 (100%)	1,936,852 (100%)	1,836,775 (100%)	1,755,053 (100%)	1,659,733 (100%)	1,451,948 (100%)	1,262,234 (100%)	1,097,747 (100%)	946,910 (100%)	812,854 (100%)	688,153 (100%)	580,159 (100%)	478,446 (100%)	390,569 (100%)	305,896 (100%)	238,955 (100%)	173,069 (100%)	114,029 (100%)
	COVID 19	0 (0.0%)	0 (0.0%)	0 (0.0%)	0 (0.0%)	0 (0.0%)	0 (0.0%)	0 (0.0%)	0 (0.0%)	0 (0.0%)	0 (0.0%)	0 (0.0%)	0 (0.0%)	0 (0.0%)	0 (0.0%)	0 (0.0%)	0 (0.0%)	0 (0.0%)	0 (0.0%)
	Cholera	100 (0.0%)	7 (0.0%)	14 (0.0%)	9 (0.0%)	10 (0.0%)	11 (0.0%)	10 (0.0%)	5 (0.0%)	5 (0.0%)	4 (0.0%)	2 (0.0%)	2 (0.0%)	0 (0.0%)	0 (0.0%)	4 (0.0%)	1 (0.0%)	0 (0.0%)	0 (0.0%)
	Shot 1	100 (100%)	7 (100%)	13 (92.9%)	8 (88.9%)	9 (90.0%)	10 (90.9%)	10 (100%)	5 (100%)	5 (100%)	4 (100%)	2 (100%)	2 (100%)	0 (NA)	0 (NA)	4 (100%)	1 (100%)	0 (NA)	0 (NA)
	Shot 2	0 (0.0%)	2 (28.6%)	8 (57.1%)	6 (66.7%)	1 (10.0%)	5 (45.5%)	3 (30.0%)	0 (0.0%)	0 (0.0%)	1 (25.0%)	1 (50.0%)	0 (0.0%)	0 (NA)	0 (NA)	0 (0.0%)	0 (0.0%)	0 (NA)	0 (NA)
	Shot 3	0 (0.0%)	0 (0.0%)	0 (0.0%)	0 (0.0%)	1 (10.0%)	0 (0.0%)	0 (0.0%)	0 (0.0%)	0 (0.0%)	0 (0.0%)	0 (0.0%)	0 (0.0%)	0 (NA)	0 (NA)	0 (0.0%)	0 (0.0%)	0 (NA)	0 (NA)
	Tick-Borne Encephalitis	5,065 (0.3%)	74,615 (3.9%)	162,131 (8.8%)	188,844 (10.8%)	141,495 (8.5%)	123,275 (8.5%)	97,379 (7.7%)	84,307 (7.7%)	68,501 (7.2%)	53,627 (6.6%)	44,512 (6.5%)	34,370 (5.9%)	28,577 (6.0%)	24,719 (6.3%)	14,091 (4.6%)	9,057 (3.8%)	5,591 (3.2%)	2,900 (2.5%)
	Shot 1	5,065 (100%)	70,934 (95.1%)	109,212 (67.4%)	100,502 (53.2%)	59,925 (42.4%)	51,425 (41.7%)	34,500 (35.4%)	27,008 (32.0%)	21,230 (31.0%)	16,248 (30.3%)	12,409 (27.9%)	8,758 (25.5%)	6,313 (22.1%)	5,147 (20.8%)	2,860 (20.3%)	1,498 (16.5%)	828 (14.8%)	426 (14.7%)
	Shot 2	1,295 (25.6%)	51,967 (69.6%)	88,705 (54.7%)	107,429 (56.9%)	64,403 (45.5%)	52,280 (42.4%)	34,421 (35.3%)	26,720 (31.7%)	21,075 (30.8%)	16,193 (30.2%)	12,530 (28.1%)	8,891 (25.9%)	6,385 (22.3%)	5,260 (21.3%)	2,907 (20.6%)	1,609 (17.8%)	839 (15.0%)	443 (15.3%)
	Shot 3	40 (0.8%)	5,528 (7.4%)	49,795 (30.7%)	79,832 (42.3%)	70,365 (49.7%)	52,109 (42.3%)	34,957 (35.9%)	26,708 (31.7%)	20,857 (30.4%)	16,113 (30.0%)	12,537 (28.2%)	9,006 (26.2%)	6,763 (23.7%)	5,432 (22.0%)	3,145 (22.3%)	1,852 (20.4%)	939 (16.8%)	428 (14.8%)
	Shot 4	1 (0.0%)	40 (0.1%)	345 (0.2%)	836 (0.4%)	2,369 (1.7%)	14,980 (12.2%)	24,484 (25.1%)	27,867 (33.1%)	23,243 (33.9%)	17,672 (33.0%)	13,563 (30.5%)	8,922 (26.0%)	7,119 (24.9%)	6,264 (25.3%)	3,288 (23.3%)	1,984 (21.9%)	1,169 (20.9%)	578 (19.9%)
	Shot 5	0 (0.0%)	0 (0.0%)	7 (0.0%)	31 (0.0%)	82 (0.1%)	233 (0.2%)	386 (0.4%)	634 (0.8%)	1,286 (1.9%)	2,157 (4.0%)	4,771 (10.7%)	6,497 (18.9%)	7,248 (25.4%)	6,786 (27.5%)	3,866 (27.4%)	2,442 (27.0%)	1,435 (25.7%)	655 (22.6%)
	Shot 6	0 (0.0%)	0 (0.0%)	2 (0.0%)	6 (0.0%)	8 (0.0%)	15 (0.0%)	33 (0.0%)	40 (0.0%)	76 (0.1%)	103 (0.2%)	170 (0.4%)	342 (1.0%)	533 (1.9%)	774 (3.1%)	645 (4.6%)	984 (10.9%)	1,027 (18.4%)	680 (23.4%)
	Shot 7	0 (0.0%)	0 (0.0%)	0 (0.0%)	1 (0.0%)	1 (0.0%)	4 (0.0%)	8 (0.0%)	12 (0.0%)	10 (0.0%)	14 (0.0%)	28 (0.1%)	27 (0.1%)	36 (0.1%)	50 (0.2%)	66 (0.5%)	103 (1.1%)	98 (1.8%)	56 (1.9%)
	Shot 8	0 (0.0%)	0 (0.0%)	0 (0.0%)	0 (0.0%)	0 (0.0%)	0 (0.0%)	1 (0.0%)	5 (0.0%)	9 (0.0%)	8 (0.0%)	6 (0.0%)	4 (0.0%)	3 (0.0%)	2 (0.0%)	11 (0.1%)	8 (0.1%)	9 (0.2%)	9 (0.3%)
	Shot 9	0 (0.0%)	0 (0.0%)	0 (0.0%)	0 (0.0%)	0 (0.0%)	0 (0.0%)	0 (0.0%)	0 (0.0%)	4 (0.0%)	6 (0.0%)	1 (0.0%)	7 (0.0%)	2 (0.0%)	2 (0.0%)	0 (0.0%)	2 (0.0%)	0 (0.0%)	1 (0.0%)
	Shot 10	0 (0.0%)	0 (0.0%)	0 (0.0%)	0 (0.0%)	0 (0.0%)	0 (0.0%)	0 (0.0%)	0 (0.0%)	1 (0.0%)	1 (0.0%)	3 (0.0%)	1 (0.0%)	2 (0.0%)	2 (0.0%)	2 (0.0%)	1 (0.0%)	0 (0.0%)	0 (0.0%)
	Shot 11	0 (0.0%)	0 (0.0%)	0 (0.0%)	0 (0.0%)	0 (0.0%)	0 (0.0%)	0 (0.0%)	0 (0.0%)	0 (0.0%)	0 (0.0%)	1 (0.0%)	0 (0.0%)	1 (0.0%)	0 (0.0%)	1 (0.0%)	1 (0.0%)	0 (0.0%)	0 (0.0%)
	Shot 12	0 (0.0%)	0 (0.0%)	0 (0.0%)	0 (0.0%)	0 (0.0%)	0 (0.0%)	0 (0.0%)	0 (0.0%)	0 (0.0%)	0 (0.0%)	0 (0.0%)	1 (0.0%)	0 (0.0%)	0 (0.0%)	0 (0.0%)	0 (0.0%)	0 (0.0%)	0 (0.0%)
	Yellow fever	37 (0.0%)	55 (0.0%)	28 (0.0%)	23 (0.0%)	15 (0.0%)	13 (0.0%)	12 (0.0%)	2 (0.0%)	6 (0.0%)	3 (0.0%)	6 (0.0%)	2 (0.0%)	2 (0.0%)	0 (0.0%)	0 (0.0%)	1 (0.0%)	0 (0.0%)	2 (0.0%)
	Shot 1	37 (100%)	55 (100%)	28 (100%)	23 (100%)	15 (100%)	13 (100%)	12 (100%)	2 (100%)	6 (100%)	3 (100%)	6 (100%)	2 (100%)	2 (100%)	0 (NA)	0 (NA)	1 (100%)	0 (NA)	2 (100%)
	Shot 2	0 (0.0%)	0 (0.0%)	0 (0.0%)	0 (0.0%)	0 (0.0%)	0 (0.0%)	0 (0.0%)	0 (0.0%)	0 (0.0%)	1 (33.3%)	0 (0.0%)	0 (0.0%)	0 (0.0%)	0 (NA)	0 (NA)	0 (0.0%)	0 (NA)	0 (0.0%)
	Hepatitis A	3,097 (0.2%)	20,650 (1.1%)	19,047 (1.0%)	12,737 (0.7%)	8,454 (0.5%)	7,267 (0.5%)	4,463 (0.4%)	3,041 (0.3%)	2,389 (0.3%)	1,986 (0.2%)	1,734 (0.3%)	1,369 (0.2%)	1,098 (0.2%)	1,069 (0.3%)	861 (0.3%)	726 (0.3%)	617 (0.4%)	355 (0.3%)
	Shot 1	3,097 (100%)	18,935 (91.7%)	10,368 (54.4%)	7,113 (55.8%)	4,804 (56.8%)	4,332 (59.6%)	2,595 (58.1%)	1,810 (59.5%)	1,436 (60.1%)	1,199 (60.4%)	1,117 (64.4%)	878 (64.1%)	722 (65.8%)	682 (63.8%)	597 (69.3%)	556 (76.6%)	458 (74.2%)	255 (71.8%)
	Shot 2	423 (13.7%)	8,051 (39.0%)	9,553 (50.2%)	6,100 (47.9%)	4,060 (48.0%)	3,262 (44.9%)	2,016 (45.2%)	1,333 (43.8%)	1,051 (44.0%)	846 (42.6%)	733 (42.3%)	555 (40.5%)	421 (38.3%)	442 (41.3%)	281 (32.6%)	249 (34.3%)	221 (35.8%)	105 (29.6%)
	Shot 3	49 (1.6%)	1,820 (8.8%)	2,463 (12.9%)	1,350 (10.6%)	802 (9.5%)	769 (10.6%)	433 (9.7%)	301 (9.9%)	241 (10.1%)	221 (11.1%)	203 (11.7%)	177 (12.9%)	147 (13.4%)	158 (14.8%)	120 (13.9%)	64 (8.8%)	54 (8.8%)	31 (8.7%)
	Shot 4	2 (0.1%)	9 (0.0%)	28 (0.1%)	34 (0.3%)	17 (0.2%)	26 (0.4%)	14 (0.3%)	13 (0.4%)	12 (0.5%)	9 (0.5%)	8 (0.5%)	4 (0.3%)	10 (0.9%)	9 (0.8%)	9 (1.0%)	1 (0.1%)	6 (1.0%)	1 (0.3%)
	Shot 5	0 (0.0%)	1 (0.0%)	4 (0.0%)	3 (0.0%)	4 (0.0%)	3 (0.0%)	1 (0.0%)	4 (0.1%)	2 (0.1%)	2 (0.1%)	2 (0.1%)	1 (0.1%)	0 (0.0%)	1 (0.1%)	1 (0.1%)	2 (0.3%)	1 (0.2%)	2 (0.6%)
	Shot 6	0 (0.0%)	0 (0.0%)	1 (0.0%)	1 (0.0%)	3 (0.0%)	2 (0.0%)	1 (0.0%)	1 (0.0%)	1 (0.0%)	0 (0.0%)	3 (0.2%)	0 (0.0%)	0 (0.0%)	0 (0.0%)	0 (0.0%)	0 (0.0%)	0 (0.0%)	1 (0.3%)
	Shot 7	0 (0.0%)	0 (0.0%)	0 (0.0%)	1 (0.0%)	0 (0.0%)	4 (0.1%)	2 (0.0%)	0 (0.0%)	0 (0.0%)	0 (0.0%)	0 (0.0%)	1 (0.1%)	1 (0.1%)	0 (0.0%)	0 (0.0%)	0 (0.0%)	0 (0.0%)	0 (0.0%)
	Shot 8	0 (0.0%)	0 (0.0%)	0 (0.0%)	1 (0.0%)	0 (0.0%)	1 (0.0%)	1 (0.0%)	2 (0.1%)	0 (0.0%)	1 (0.1%)	0 (0.0%)	0 (0.0%)	0 (0.0%)	0 (0.0%)	0 (0.0%)	0 (0.0%)	1 (0.2%)	0 (0.0%)
	Shot 9	0 (0.0%)	0 (0.0%)	0 (0.0%)	0 (0.0%)	1 (0.0%)	0 (0.0%)	0 (0.0%)	2 (0.1%)	2 (0.1%)	0 (0.0%)	0 (0.0%)	0 (0.0%)	0 (0.0%)	0 (0.0%)	0 (0.0%)	0 (0.0%)	0 (0.0%)	0 (0.0%)
	Shot 10	0 (0.0%)	0 (0.0%)	0 (0.0%)	0 (0.0%)	0 (0.0%)	0 (0.0%)	0 (0.0%)	0 (0.0%)	1 (0.0%)	1 (0.1%)	0 (0.0%)	0 (0.0%)	0 (0.0%)	0 (0.0%)	0 (0.0%)	0 (0.0%)	0 (0.0%)	0 (0.0%)
	Shot 11	0 (0.0%)	0 (0.0%)	0 (0.0%)	0 (0.0%)	0 (0.0%)	0 (0.0%)	0 (0.0%)	0 (0.0%)	0 (0.0%)	0 (0.0%)	1 (0.1%)	0 (0.0%)	0 (0.0%)	0 (0.0%)	0 (0.0%)	0 (0.0%)	0 (0.0%)	0 (0.0%)
	Shot 12	0 (0.0%)	0 (0.0%)	0 (0.0%)	0 (0.0%)	0 (0.0%)	0 (0.0%)	0 (0.0%)	0 (0.0%)	0 (0.0%)	0 (0.0%)	1 (0.1%)	0 (0.0%)	0 (0.0%)	0 (0.0%)	0 (0.0%)	0 (0.0%)	0 (0.0%)	0 (0.0%)
	Human papilloma virus	133 (0.0%)	200 (0.0%)	99 (0.0%)	45 (0.0%)	35 (0.0%)	21 (0.0%)	21 (0.0%)	21 (0.0%)	2,368 (0.3%)	43,888 (5.4%)	68,025 (9.9%)	66,254 (11.4%)	70,185 (14.7%)	79,672 (20.4%)	49,569 (16.2%)	24,711 (10.3%)	13,074 (7.6%)	6,093 (5.3%)
	Shot 1	133 (100%)	167 (83.5%)	60 (60.6%)	37 (82.2%)	25 (71.4%)	19 (90.5%)	18 (85.7%)	20 (95.2%)	2,365 (99.9%)	42,391 (96.6%)	49,653 (73.0%)	43,920 (66.3%)	48,661 (69.3%)	55,526 (69.7%)	28,025 (56.5%)	11,453 (46.3%)	6,522 (49.9%)	2,882 (47.3%)
	Shot 2	25 (18.8%)	95 (47.5%)	26 (26.3%)	6 (13.3%)	10 (28.6%)	3 (14.3%)	4 (19.0%)	1 (4.8%)	161 (6.8%)	12,771 (29.1%)	32,151 (47.3%)	35,005 (52.8%)	35,816 (51.0%)	43,466 (54.6%)	30,746 (62.0%)	18,974 (76.8%)	7,482 (57.2%)	3,324 (54.6%)
	Shot 3	2 (1.5%)	30 (15.0%)	31 (31.3%)	6 (13.3%)	4 (11.4%)	3 (14.3%)	1 (4.8%)	0 (0.0%)	2 (0.1%)	37 (0.1%)	237 (0.3%)	514 (0.8%)	774 (1.1%)	1,313 (1.6%)	1,929 (3.9%)	5,320 (21.5%)	5,873 (44.9%)	2,938 (48.2%)
	Shot 4	0 (0.0%)	1 (0.5%)	0 (0.0%)	0 (0.0%)	0 (0.0%)	0 (0.0%)	0 (0.0%)	0 (0.0%)	0 (0.0%)	0 (0.0%)	6 (0.0%)	11 (0.0%)	22 (0.0%)	39 (0.0%)	46 (0.1%)	110 (0.4%)	122 (0.9%)	66 (1.1%)
	Shot 5	0 (0.0%)	0 (0.0%)	0 (0.0%)	0 (0.0%)	0 (0.0%)	0 (0.0%)	0 (0.0%)	0 (0.0%)	0 (0.0%)	0 (0.0%)	1 (0.0%)	2 (0.0%)	6 (0.0%)	9 (0.0%)	12 (0.0%)	10 (0.0%)	13 (0.1%)	12 (0.2%)
	Shot 6	0 (0.0%)	0 (0.0%)	0 (0.0%)	0 (0.0%)	0 (0.0%)	0 (0.0%)	0 (0.0%)	0 (0.0%)	0 (0.0%)	0 (0.0%)	0 (0.0%)	0 (0.0%)	0 (0.0%)	1 (0.0%)	1 (0.0%)	1 (0.0%)	4 (0.0%)	0 (0.0%)
	Influenza	18,608 (0.9%)	52,651 (2.7%)	66,425 (3.6%)	71,926 (4.1%)	69,649 (4.2%)	65,343 (4.5%)	53,969 (4.3%)	47,352 (4.3%)	41,489 (4.4%)	35,814 (4.4%)	30,752 (4.5%)	25,951 (4.5%)	21,340 (4.5%)	19,212 (4.9%)	14,422 (4.7%)	11,736 (4.9%)	8,348 (4.8%)	4,289 (3.8%)
	Shot 1	18,608 (100%)	43,041 (81.7%)	39,133 (58.9%)	32,199 (44.8%)	25,254 (36.3%)	20,721 (31.7%)	14,367 (26.6%)	11,711 (24.7%)	9,471 (22.8%)	7,612 (21.3%)	6,490 (21.1%)	5,434 (20.9%)	4,298 (20.1%)	3,968 (20.7%)	2,819 (19.5%)	2,443 (20.8%)	1,653 (19.8%)	508 (11.8%)
	Shot 2	8,533 (45.9%)	25,002 (47.5%)	27,713 (41.7%)	23,651 (32.9%)	19,938 (28.6%)	16,591 (25.4%)	11,921 (22.1%)	9,473 (20.0%)	7,336 (17.7%)	4,504 (12.6%)	4,169 (13.6%)	3,481 (13.4%)	2,706 (12.7%)	2,541 (13.2%)	1,928 (13.4%)	1,467 (12.5%)	1,115 (13.4%)	605 (14.1%)
	Shot 3	939 (5.0%)	7,149 (13.6%)	14,957 (22.5%)	16,838 (23.4%)	14,941 (21.5%)	13,149 (20.1%)	10,111 (18.7%)	7,783 (16.4%)	6,341 (15.3%)	4,726 (13.2%)	3,220 (10.5%)	2,765 (10.7%)	2,222 (10.4%)	1,980 (10.3%)	1,418 (9.8%)	1,203 (10.3%)	802 (9.6%)	454 (10.6%)
	Shot 4	247 (1.3%)	1,116 (2.1%)	4,483 (6.7%)	9,987 (13.9%)	11,157 (16.0%)	9,967 (15.3%)	8,067 (14.9%)	6,725 (14.2%)	5,159 (12.4%)	4,204 (11.7%)	3,030 (9.9%)	2,024 (7.8%)	1,686 (7.9%)	1,456 (7.6%)	1,037 (7.2%)	863 (7.4%)	609 (7.3%)	300 (7.0%)
	Shot 5	89 (0.5%)	301 (0.6%)	580 (0.9%)	3,074 (4.3%)	6,811 (9.8%)	7,357 (11.3%)	6,182 (11.5%)	5,225 (11.0%)	4,352 (10.5%)	3,393 (9.5%)	2,701 (8.8%)	2,008 (7.7%)	1,405 (6.6%)	1,330 (6.9%)	903 (6.3%)	708 (6.0%)	492 (5.9%)	257 (6.0%)
	Shot 6	35 (0.2%)	126 (0.2%)	192 (0.3%)	346 (0.5%)	2,075 (3.0%)	4,625 (7.1%)	5,001 (9.3%)	4,304 (9.1%)	3,710 (8.9%)	3,165 (8.8%)	2,425 (7.9%)	1,899 (7.3%)	1,407 (6.6%)	1,112 (5.8%)	788 (5.5%)	604 (5.1%)	416 (5.0%)	243 (5.7%)
	Shot 7	12 (0.1%)	51 (0.1%)	84 (0.1%)	129 (0.2%)	227 (0.3%)	1,421 (2.2%)	3,171 (5.9%)	3,578 (7.6%)	3,265 (7.9%)	2,719 (7.6%)	2,355 (7.7%)	1,765 (6.8%)	1,327 (6.2%)	1,155 (6.0%)	758 (5.3%)	510 (4.3%)	375 (4.5%)	194 (4.5%)
	Shot 8	5 (0.0%)	30 (0.1%)	38 (0.1%)	53 (0.1%)	85 (0.1%)	187 (0.3%)	1,015 (1.9%)	2,347 (5.0%)	2,758 (6.6%)	2,510 (7.0%)	2,086 (6.8%)	1,733 (6.7%)	1,334 (6.3%)	1,067 (5.6%)	736 (5.1%)	483 (4.1%)	320 (3.8%)	181 (4.2%)
	Shot 9	3 (0.0%)	16 (0.0%)	15 (0.0%)	21 (0.0%)	38 (0.1%)	75 (0.1%)	133 (0.2%)	762 (1.6%)	1,785 (4.3%)	2,106 (5.9%)	1,836 (6.0%)	1,590 (6.1%)	1,291 (6.0%)	1,059 (5.5%)	697 (4.8%)	579 (4.9%)	322 (3.9%)	166 (3.9%)
	Shot 10	2 (0.0%)	9 (0.0%)	7 (0.0%)	10 (0.0%)	16 (0.0%)	32 (0.0%)	53 (0.1%)	104 (0.2%)	564 (1.4%)	1,371 (3.8%)	1,625 (5.3%)	1,391 (5.4%)	1,217 (5.7%)	1,074 (5.6%)	673 (4.7%)	517 (4.4%)	368 (4.4%)	173 (4.0%)
	Shot 11	1 (0.0%)	7 (0.0%)	6 (0.0%)	5 (0.0%)	4 (0.0%)	11 (0.0%)	24 (0.0%)	42 (0.1%)	79 (0.2%)	451 (1.3%)	1,064 (3.5%)	1,241 (4.8%)	1,068 (5.0%)	988 (5.1%)	702 (4.9%)	471 (4.0%)	327 (3.9%)	191 (4.5%)
	Shot 12	0 (0.0%)	5 (0.0%)	3 (0.0%)	3 (0.0%)	4 (0.0%)	3 (0.0%)	11 (0.0%)	16 (0.0%)	39 (0.1%)	63 (0.2%)	352 (1.1%)	774 (3.0%)	950 (4.5%)	859 (4.5%)	657 (4.6%)	501 (4.3%)	296 (3.5%)	175 (4.1%)
	Shot 13	0 (0.0%)	0 (0.0%)	4 (0.0%)	2 (0.0%)	4 (0.0%)	2 (0.0%)	2 (0.0%)	10 (0.0%)	12 (0.0%)	27 (0.1%)	55 (0.2%)	274 (1.1%)	602 (2.8%)	776 (4.0%)	603 (4.2%)	484 (4.1%)	334 (4.0%)	166 (3.9%)
	Shot 14	0 (0.0%)	0 (0.0%)	0 (0.0%)	1 (0.0%)	3 (0.0%)	2 (0.0%)	0 (0.0%)	3 (0.0%)	6 (0.0%)	10 (0.0%)	19 (0.1%)	43 (0.2%)	200 (0.9%)	523 (2.7%)	484 (3.4%)	465 (4.0%)	308 (3.7%)	176 (4.1%)
	Shot 15	0 (0.0%)	0 (0.0%)	0 (0.0%)	0 (0.0%)	1 (0.0%)	0 (0.0%)	2 (0.0%)	0 (0.0%)	4 (0.0%)	4 (0.0%)	9 (0.0%)	17 (0.1%)	33 (0.2%)	176 (0.9%)	332 (2.3%)	351 (3.0%)	270 (3.2%)	188 (4.4%)
	Shot 16	0 (0.0%)	0 (0.0%)	0 (0.0%)	0 (0.0%)	0 (0.0%)	0 (0.0%)	0 (0.0%)	2 (0.0%)	1 (0.0%)	2 (0.0%)	4 (0.0%)	7 (0.0%)	17 (0.1%)	25 (0.1%)	110 (0.8%)	208 (1.8%)	213 (2.6%)	140 (3.3%)
	Shot 17	0 (0.0%)	0 (0.0%)	0 (0.0%)	0 (0.0%)	0 (0.0%)	0 (0.0%)	0 (0.0%)	0 (0.0%)	2 (0.0%)	2 (0.0%)	1 (0.0%)	4 (0.0%)	7 (0.0%)	14 (0.1%)	22 (0.2%)	74 (0.6%)	130 (1.6%)	111 (2.6%)
	Shot 18	0 (0.0%)	0 (0.0%)	0 (0.0%)	0 (0.0%)	0 (0.0%)	0 (0.0%)	0 (0.0%)	0 (0.0%)	0 (0.0%)	2 (0.0%)	2 (0.0%)	1 (0.0%)	3 (0.0%)	5 (0.0%)	12 (0.1%)	21 (0.2%)	48 (0.6%)	67 (1.6%)
	Shot 19	0 (0.0%)	0 (0.0%)	0 (0.0%)	0 (0.0%)	0 (0.0%)	0 (0.0%)	0 (0.0%)	0 (0.0%)	0 (0.0%)	0 (0.0%)	2 (0.0%)	1 (0.0%)	1 (0.0%)	2 (0.0%)	4 (0.0%)	11 (0.1%)	14 (0.2%)	30 (0.7%)
	Shot 20	0 (0.0%)	0 (0.0%)	0 (0.0%)	0 (0.0%)	0 (0.0%)	0 (0.0%)	0 (0.0%)	0 (0.0%)	0 (0.0%)	0 (0.0%)	0 (0.0%)	3 (0.0%)	0 (0.0%)	1 (0.0%)	2 (0.0%)	4 (0.0%)	5 (0.1%)	6 (0.1%)
	Shot 21	0 (0.0%)	0 (0.0%)	0 (0.0%)	0 (0.0%)	0 (0.0%)	0 (0.0%)	0 (0.0%)	0 (0.0%)	0 (0.0%)	0 (0.0%)	0 (0.0%)	2 (0.0%)	0 (0.0%)	0 (0.0%)	2 (0.0%)	0 (0.0%)	3 (0.0%)	1 (0.0%)
	Shot 22	0 (0.0%)	0 (0.0%)	0 (0.0%)	0 (0.0%)	0 (0.0%)	0 (0.0%)	0 (0.0%)	0 (0.0%)	0 (0.0%)	0 (0.0%)	0 (0.0%)	0 (0.0%)	2 (0.0%)	0 (0.0%)	0 (0.0%)	1 (0.0%)	1 (0.0%)	2 (0.0%)
	Shot 23	0 (0.0%)	0 (0.0%)	0 (0.0%)	0 (0.0%)	0 (0.0%)	0 (0.0%)	0 (0.0%)	0 (0.0%)	0 (0.0%)	0 (0.0%)	0 (0.0%)	0 (0.0%)	1 (0.0%)	1 (0.0%)	0 (0.0%)	0 (0.0%)	2 (0.0%)	0 (0.0%)
	Shot 24	0 (0.0%)	0 (0.0%)	0 (0.0%)	0 (0.0%)	0 (0.0%)	0 (0.0%)	0 (0.0%)	0 (0.0%)	0 (0.0%)	0 (0.0%)	0 (0.0%)	0 (0.0%)	0 (0.0%)	1 (0.0%)	1 (0.0%)	0 (0.0%)	0 (0.0%)	1 (0.0%)
	Shot 25	0 (0.0%)	0 (0.0%)	0 (0.0%)	0 (0.0%)	0 (0.0%)	0 (0.0%)	0 (0.0%)	0 (0.0%)	0 (0.0%)	0 (0.0%)	0 (0.0%)	0 (0.0%)	0 (0.0%)	0 (0.0%)	1 (0.0%)	0 (0.0%)	0 (0.0%)	0 (0.0%)
	Shot 26	0 (0.0%)	0 (0.0%)	0 (0.0%)	0 (0.0%)	0 (0.0%)	0 (0.0%)	0 (0.0%)	0 (0.0%)	0 (0.0%)	0 (0.0%)	0 (0.0%)	0 (0.0%)	0 (0.0%)	0 (0.0%)	0 (0.0%)	1 (0.0%)	0 (0.0%)	0 (0.0%)
	Shot 27	0 (0.0%)	0 (0.0%)	0 (0.0%)	0 (0.0%)	0 (0.0%)	0 (0.0%)	0 (0.0%)	0 (0.0%)	0 (0.0%)	0 (0.0%)	0 (0.0%)	0 (0.0%)	0 (0.0%)	0 (0.0%)	0 (0.0%)	0 (0.0%)	1 (0.0%)	0 (0.0%)
	Shot 28	0 (0.0%)	0 (0.0%)	0 (0.0%)	0 (0.0%)	0 (0.0%)	0 (0.0%)	0 (0.0%)	0 (0.0%)	0 (0.0%)	0 (0.0%)	0 (0.0%)	0 (0.0%)	0 (0.0%)	0 (0.0%)	0 (0.0%)	0 (0.0%)	0 (0.0%)	1 (0.0%)
	Japanese encephalitis	0 (0.0%)	0 (0.0%)	1 (0.0%)	0 (0.0%)	1 (0.0%)	0 (0.0%)	0 (0.0%)	0 (0.0%)	0 (0.0%)	0 (0.0%)	0 (0.0%)	0 (0.0%)	0 (0.0%)	1 (0.0%)	1 (0.0%)	1 (0.0%)	1 (0.0%)	0 (0.0%)
	Shot 1	0 (NA)	0 (NA)	1 (100%)	0 (NA)	1 (100%)	0 (NA)	0 (NA)	0 (NA)	0 (NA)	0 (NA)	0 (NA)	0 (NA)	0 (NA)	1 (100%)	1 (100%)	1 (100%)	1 (100%)	0 (NA)
	Shot 2	0 (NA)	0 (NA)	1 (100%)	0 (NA)	1 (100%)	0 (NA)	0 (NA)	0 (NA)	0 (NA)	0 (NA)	0 (NA)	0 (NA)	0 (NA)	1 (100%)	1 (100%)	1 (100%)	0 (0.0%)	0 (NA)
	Malaria	64 (0.0%)	86 (0.0%)	66 (0.0%)	54 (0.0%)	56 (0.0%)	46 (0.0%)	29 (0.0%)	22 (0.0%)	22 (0.0%)	17 (0.0%)	16 (0.0%)	11 (0.0%)	6 (0.0%)	10 (0.0%)	2 (0.0%)	6 (0.0%)	2 (0.0%)	4 (0.0%)
	Shot 1	64 (100%)	85 (98.8%)	57 (86.4%)	45 (83.3%)	46 (82.1%)	38 (82.6%)	22 (75.9%)	17 (77.3%)	17 (77.3%)	12 (70.6%)	15 (93.8%)	10 (90.9%)	5 (83.3%)	9 (90.0%)	2 (100%)	6 (100%)	2 (100%)	3 (75.0%)
	Shot 2	1 (1.6%)	5 (5.8%)	8 (12.1%)	7 (13.0%)	8 (14.3%)	5 (10.9%)	4 (13.8%)	3 (13.6%)	5 (22.7%)	3 (17.6%)	0 (0.0%)	1 (9.1%)	1 (16.7%)	0 (0.0%)	0 (0.0%)	0 (0.0%)	0 (0.0%)	1 (25.0%)
	Shot 3	0 (0.0%)	0 (0.0%)	1 (1.5%)	2 (3.7%)	1 (1.8%)	3 (6.5%)	2 (6.9%)	1 (4.5%)	0 (0.0%)	0 (0.0%)	1 (6.3%)	0 (0.0%)	0 (0.0%)	0 (0.0%)	0 (0.0%)	0 (0.0%)	0 (0.0%)	0 (0.0%)
	Shot 4	0 (0.0%)	0 (0.0%)	0 (0.0%)	1 (1.9%)	1 (1.8%)	0 (0.0%)	1 (3.4%)	1 (4.5%)	1 (4.5%)	1 (5.9%)	0 (0.0%)	0 (0.0%)	0 (0.0%)	1 (10.0%)	0 (0.0%)	0 (0.0%)	0 (0.0%)	0 (0.0%)
	Shot 5	0 (0.0%)	0 (0.0%)	0 (0.0%)	0 (0.0%)	1 (1.8%)	0 (0.0%)	1 (3.4%)	0 (0.0%)	0 (0.0%)	1 (5.9%)	0 (0.0%)	0 (0.0%)	0 (0.0%)	1 (10.0%)	0 (0.0%)	0 (0.0%)	0 (0.0%)	0 (0.0%)
	Shot 6	0 (0.0%)	0 (0.0%)	0 (0.0%)	0 (0.0%)	0 (0.0%)	1 (2.2%)	1 (3.4%)	0 (0.0%)	0 (0.0%)	0 (0.0%)	0 (0.0%)	0 (0.0%)	0 (0.0%)	0 (0.0%)	0 (0.0%)	0 (0.0%)	0 (0.0%)	0 (0.0%)
	Shot 7	0 (0.0%)	0 (0.0%)	0 (0.0%)	0 (0.0%)	0 (0.0%)	0 (0.0%)	0 (0.0%)	1 (4.5%)	0 (0.0%)	0 (0.0%)	0 (0.0%)	0 (0.0%)	0 (0.0%)	0 (0.0%)	0 (0.0%)	0 (0.0%)	0 (0.0%)	0 (0.0%)
	Meningococcus type B	0 (0.0%)	0 (0.0%)	0 (0.0%)	0 (0.0%)	0 (0.0%)	0 (0.0%)	0 (0.0%)	0 (0.0%)	0 (0.0%)	0 (0.0%)	0 (0.0%)	0 (0.0%)	0 (0.0%)	0 (0.0%)	0 (0.0%)	0 (0.0%)	0 (0.0%)	0 (0.0%)
	Meningococci types ACWY	0 (0.0%)	0 (0.0%)	0 (0.0%)	0 (0.0%)	0 (0.0%)	0 (0.0%)	0 (0.0%)	0 (0.0%)	0 (0.0%)	0 (0.0%)	0 (0.0%)	0 (0.0%)	0 (0.0%)	0 (0.0%)	0 (0.0%)	0 (0.0%)	0 (0.0%)	0 (0.0%)
	Rabies	93 (0.0%)	149 (0.0%)	104 (0.0%)	102 (0.0%)	71 (0.0%)	61 (0.0%)	48 (0.0%)	32 (0.0%)	28 (0.0%)	33 (0.0%)	26 (0.0%)	20 (0.0%)	12 (0.0%)	10 (0.0%)	9 (0.0%)	7 (0.0%)	7 (0.0%)	13 (0.0%)
	Shot 1	93 (100%)	143 (96.0%)	94 (90.4%)	93 (91.2%)	54 (76.1%)	51 (83.6%)	42 (87.5%)	29 (90.6%)	26 (92.9%)	29 (87.9%)	23 (88.5%)	20 (100%)	12 (100%)	7 (70.0%)	8 (88.9%)	7 (100%)	5 (71.4%)	13 (100%)
	Shot 2	28 (30.1%)	77 (51.7%)	53 (51.0%)	54 (52.9%)	45 (63.4%)	31 (50.8%)	27 (56.3%)	21 (65.6%)	19 (67.9%)	24 (72.7%)	15 (57.7%)	15 (75.0%)	7 (58.3%)	7 (70.0%)	6 (66.7%)	3 (42.9%)	3 (42.9%)	5 (38.5%)
	Shot 3	3 (3.2%)	5 (3.4%)	6 (5.8%)	11 (10.8%)	8 (11.3%)	7 (11.5%)	6 (12.5%)	2 (6.3%)	1 (3.6%)	3 (9.1%)	4 (15.4%)	0 (0.0%)	0 (0.0%)	1 (10.0%)	0 (0.0%)	0 (0.0%)	1 (14.3%)	2 (15.4%)
	Shot 4	0 (0.0%)	0 (0.0%)	1 (1.0%)	0 (0.0%)	0 (0.0%)	0 (0.0%)	0 (0.0%)	0 (0.0%)	0 (0.0%)	0 (0.0%)	0 (0.0%)	0 (0.0%)	0 (0.0%)	0 (0.0%)	0 (0.0%)	0 (0.0%)	0 (0.0%)	0 (0.0%)
	Tuberculosis	3 (0.0%)	1 (0.0%)	0 (0.0%)	0 (0.0%)	0 (0.0%)	0 (0.0%)	0 (0.0%)	0 (0.0%)	0 (0.0%)	0 (0.0%)	0 (0.0%)	0 (0.0%)	0 (0.0%)	0 (0.0%)	0 (0.0%)	0 (0.0%)	0 (0.0%)	0 (0.0%)
	Shot 1	3 (100%)	1 (100%)	0 (NA)	0 (NA)	0 (NA)	0 (NA)	0 (NA)	0 (NA)	0 (NA)	0 (NA)	0 (NA)	0 (NA)	0 (NA)	0 (NA)	0 (NA)	0 (NA)	0 (NA)	0 (NA)
	Typhoid fever	2 (0.0%)	37 (0.0%)	79 (0.0%)	73 (0.0%)	53 (0.0%)	75 (0.0%)	33 (0.0%)	41 (0.0%)	23 (0.0%)	31 (0.0%)	18 (0.0%)	15 (0.0%)	10 (0.0%)	7 (0.0%)	6 (0.0%)	2 (0.0%)	3 (0.0%)	10 (0.0%)
	Shot 1	2 (100%)	37 (100%)	79 (100%)	72 (98.6%)	52 (98.1%)	71 (94.7%)	32 (97.0%)	35 (85.4%)	21 (91.3%)	30 (96.8%)	16 (88.9%)	14 (93.3%)	9 (90.0%)	6 (85.7%)	6 (100%)	2 (100%)	3 (100%)	10 (100%)
	Shot 2	0 (0.0%)	0 (0.0%)	1 (1.3%)	2 (2.7%)	1 (1.9%)	5 (6.7%)	1 (3.0%)	6 (14.6%)	2 (8.7%)	2 (6.5%)	2 (11.1%)	1 (6.7%)	1 (10.0%)	1 (14.3%)	0 (0.0%)	0 (0.0%)	0 (0.0%)	1 (10.0%)
	Herpes zoster	0 (0.0%)	0 (0.0%)	0 (0.0%)	0 (0.0%)	0 (0.0%)	0 (0.0%)	0 (0.0%)	0 (0.0%)	0 (0.0%)	0 (0.0%)	0 (0.0%)	0 (0.0%)	0 (0.0%)	0 (0.0%)	0 (0.0%)	0 (0.0%)	1 (0.0%)	0 (0.0%)
	Shot 1	0 (NA)	0 (NA)	0 (NA)	0 (NA)	0 (NA)	0 (NA)	0 (NA)	0 (NA)	0 (NA)	0 (NA)	0 (NA)	0 (NA)	0 (NA)	0 (NA)	0 (NA)	0 (NA)	1 (100%)	0 (NA)
	Diphtheria	1,769,874 (87.5%)	1,283,500 (66.3%)	146,163 (8.0%)	40,099 (2.3%)	38,036 (2.3%)	221,362 (15.2%)	476,946 (37.8%)	118,746 (10.8%)	51,222 (5.4%)	34,554 (4.3%)	57,159 (8.3%)	92,543 (16.0%)	58,785 (12.3%)	44,434 (11.4%)	15,830 (5.2%)	9,661 (4.0%)	9,071 (5.2%)	3,758 (3.3%)
	Shot 1	1,769,874 (100%)	63,633 (5.0%)	12,227 (8.4%)	4,982 (12.4%)	3,630 (9.5%)	10,229 (4.6%)	18,051 (3.8%)	6,510 (5.5%)	3,177 (6.2%)	2,280 (6.6%)	2,213 (3.9%)	2,336 (2.5%)	1,655 (2.8%)	1,260 (2.8%)	590 (3.7%)	405 (4.2%)	287 (3.2%)	125 (3.3%)
	Shot 2	1,670,498 (94.4%)	59,304 (4.6%)	12,009 (8.2%)	4,960 (12.4%)	5,356 (14.1%)	18,104 (8.2%)	17,191 (3.6%)	6,245 (5.3%)	3,221 (6.3%)	2,651 (7.7%)	4,400 (7.7%)	7,131 (7.7%)	5,537 (9.4%)	4,789 (10.8%)	2,218 (14.0%)	1,762 (18.2%)	1,814 (20.0%)	790 (21.0%)
	Shot 3	1,515,732 (85.6%)	123,826 (9.6%)	25,604 (17.5%)	8,748 (21.8%)	5,012 (13.2%)	8,943 (4.0%)	9,475 (2.0%)	3,326 (2.8%)	1,958 (3.8%)	2,062 (6.0%)	4,623 (8.1%)	5,454 (5.9%)	4,234 (7.2%)	3,405 (7.7%)	1,469 (9.3%)	1,117 (11.6%)	1,014 (11.2%)	478 (12.7%)
	Shot 4	210,852 (11.9%)	1,082,286 (84.3%)	101,707 (69.6%)	22,403 (55.9%)	9,801 (25.8%)	20,810 (9.4%)	34,900 (7.3%)	10,970 (9.2%)	5,486 (10.7%)	3,496 (10.1%)	3,894 (6.8%)	3,940 (4.3%)	3,101 (5.3%)	2,632 (5.9%)	1,199 (7.6%)	756 (7.8%)	587 (6.5%)	262 (7.0%)
	Shot 5	1,442 (0.1%)	13,179 (1.0%)	3,768 (2.6%)	2,315 (5.8%)	15,665 (41.2%)	162,337 (73.3%)	392,265 (82.2%)	89,631 (75.5%)	35,827 (69.9%)	18,169 (52.6%)	16,087 (28.1%)	15,745 (17.0%)	11,224 (19.1%)	8,456 (19.0%)	3,073 (19.4%)	1,680 (17.4%)	1,300 (14.3%)	518 (13.8%)
	Shot 6	72 (0.0%)	407 (0.0%)	228 (0.2%)	196 (0.5%)	331 (0.9%)	2,525 (1.1%)	5,948 (1.2%)	2,506 (2.1%)	1,827 (3.6%)	5,972 (17.3%)	25,619 (44.8%)	56,886 (61.5%)	32,200 (54.8%)	23,102 (52.0%)	6,951 (43.9%)	3,644 (37.7%)	3,527 (38.9%)	1,292 (34.4%)
	Shot 7	12 (0.0%)	67 (0.0%)	46 (0.0%)	49 (0.1%)	42 (0.1%)	116 (0.1%)	203 (0.0%)	95 (0.1%)	84 (0.2%)	222 (0.6%)	616 (1.1%)	1,270 (1.4%)	1,023 (1.7%)	1,003 (2.3%)	456 (2.9%)	407 (4.2%)	600 (6.6%)	308 (8.2%)
	Shot 8	1 (0.0%)	22 (0.0%)	16 (0.0%)	21 (0.1%)	14 (0.0%)	27 (0.0%)	37 (0.0%)	18 (0.0%)	20 (0.0%)	20 (0.1%)	34 (0.1%)	58 (0.1%)	53 (0.1%)	43 (0.1%)	27 (0.2%)	23 (0.2%)	35 (0.4%)	21 (0.6%)
	Shot 9	0 (0.0%)	9 (0.0%)	9 (0.0%)	3 (0.0%)	6 (0.0%)	11 (0.0%)	10 (0.0%)	5 (0.0%)	5 (0.0%)	10 (0.0%)	6 (0.0%)	12 (0.0%)	3 (0.0%)	3 (0.0%)	2 (0.0%)	3 (0.0%)	3 (0.0%)	1 (0.0%)
	Shot 10	0 (0.0%)	3 (0.0%)	8 (0.0%)	3 (0.0%)	3 (0.0%)	3 (0.0%)	1 (0.0%)	7 (0.0%)	0 (0.0%)	3 (0.0%)	3 (0.0%)	6 (0.0%)	4 (0.0%)	1 (0.0%)	2 (0.0%)	0 (0.0%)	0 (0.0%)	0 (0.0%)
	Shot 11	0 (0.0%)	3 (0.0%)	4 (0.0%)	2 (0.0%)	3 (0.0%)	1 (0.0%)	0 (0.0%)	3 (0.0%)	0 (0.0%)	0 (0.0%)	3 (0.0%)	3 (0.0%)	0 (0.0%)	2 (0.0%)	1 (0.0%)	0 (0.0%)	0 (0.0%)	0 (0.0%)
	Shot 12	0 (0.0%)	2 (0.0%)	0 (0.0%)	3 (0.0%)	3 (0.0%)	1 (0.0%)	2 (0.0%)	2 (0.0%)	1 (0.0%)	2 (0.0%)	0 (0.0%)	1 (0.0%)	0 (0.0%)	0 (0.0%)	0 (0.0%)	0 (0.0%)	0 (0.0%)	0 (0.0%)
	Shot 13	0 (0.0%)	0 (0.0%)	2 (0.0%)	2 (0.0%)	0 (0.0%)	2 (0.0%)	1 (0.0%)	0 (0.0%)	2 (0.0%)	0 (0.0%)	0 (0.0%)	0 (0.0%)	2 (0.0%)	2 (0.0%)	1 (0.0%)	0 (0.0%)	0 (0.0%)	0 (0.0%)
	Shot 14	0 (0.0%)	0 (0.0%)	2 (0.0%)	0 (0.0%)	1 (0.0%)	0 (0.0%)	1 (0.0%)	2 (0.0%)	0 (0.0%)	1 (0.0%)	0 (0.0%)	1 (0.0%)	0 (0.0%)	0 (0.0%)	0 (0.0%)	0 (0.0%)	0 (0.0%)	0 (0.0%)
	Shot 15	0 (0.0%)	0 (0.0%)	2 (0.0%)	0 (0.0%)	0 (0.0%)	1 (0.0%)	0 (0.0%)	1 (0.0%)	0 (0.0%)	2 (0.0%)	0 (0.0%)	0 (0.0%)	1 (0.0%)	0 (0.0%)	0 (0.0%)	0 (0.0%)	0 (0.0%)	0 (0.0%)
	Shot 16	0 (0.0%)	0 (0.0%)	1 (0.0%)	0 (0.0%)	0 (0.0%)	1 (0.0%)	0 (0.0%)	1 (0.0%)	0 (0.0%)	1 (0.0%)	0 (0.0%)	1 (0.0%)	0 (0.0%)	1 (0.0%)	0 (0.0%)	0 (0.0%)	0 (0.0%)	0 (0.0%)
	Shot 17	0 (0.0%)	0 (0.0%)	0 (0.0%)	0 (0.0%)	0 (0.0%)	0 (0.0%)	0 (0.0%)	1 (0.0%)	0 (0.0%)	0 (0.0%)	1 (0.0%)	0 (0.0%)	1 (0.0%)	1 (0.0%)	0 (0.0%)	0 (0.0%)	0 (0.0%)	0 (0.0%)
	Shot 18	0 (0.0%)	0 (0.0%)	0 (0.0%)	0 (0.0%)	0 (0.0%)	0 (0.0%)	0 (0.0%)	0 (0.0%)	1 (0.0%)	0 (0.0%)	0 (0.0%)	0 (0.0%)	0 (0.0%)	0 (0.0%)	0 (0.0%)	0 (0.0%)	0 (0.0%)	0 (0.0%)
	Shot 19	0 (0.0%)	0 (0.0%)	0 (0.0%)	0 (0.0%)	0 (0.0%)	0 (0.0%)	0 (0.0%)	0 (0.0%)	0 (0.0%)	0 (0.0%)	1 (0.0%)	0 (0.0%)	0 (0.0%)	0 (0.0%)	0 (0.0%)	0 (0.0%)	0 (0.0%)	0 (0.0%)
	Shot 20	0 (0.0%)	0 (0.0%)	0 (0.0%)	0 (0.0%)	0 (0.0%)	0 (0.0%)	0 (0.0%)	0 (0.0%)	0 (0.0%)	0 (0.0%)	0 (0.0%)	0 (0.0%)	0 (0.0%)	0 (0.0%)	1 (0.0%)	0 (0.0%)	0 (0.0%)	0 (0.0%)
	Hepatitis B	1,649,728 (81.5%)	1,183,898 (61.1%)	124,840 (6.8%)	33,328 (1.9%)	14,912 (0.9%)	10,849 (0.7%)	6,996 (0.6%)	4,508 (0.4%)	3,520 (0.4%)	3,379 (0.4%)	3,797 (0.6%)	3,919 (0.7%)	3,686 (0.8%)	4,313 (1.1%)	2,929 (1.0%)	2,015 (0.8%)	1,484 (0.9%)	825 (0.7%)
	Shot 1	1,649,728 (100%)	57,671 (4.9%)	13,805 (11.1%)	6,216 (18.7%)	3,672 (24.6%)	3,635 (33.5%)	2,570 (36.7%)	1,558 (34.6%)	1,371 (38.9%)	1,420 (42.0%)	1,552 (40.9%)	1,412 (36.0%)	1,431 (38.8%)	1,959 (45.4%)	1,066 (36.4%)	657 (32.6%)	480 (32.3%)	251 (30.4%)
	Shot 2	1,556,695 (94.4%)	45,290 (3.8%)	12,817 (10.3%)	6,239 (18.7%)	3,921 (26.3%)	3,785 (34.9%)	2,711 (38.8%)	1,597 (35.4%)	1,406 (39.9%)	1,333 (39.4%)	1,461 (38.5%)	1,349 (34.4%)	1,342 (36.4%)	1,739 (40.3%)	995 (34.0%)	667 (33.1%)	461 (31.1%)	257 (31.2%)
	Shot 3	1,402,254 (85.0%)	113,559 (9.6%)	22,275 (17.8%)	8,637 (25.9%)	4,577 (30.7%)	3,699 (34.1%)	2,473 (35.3%)	1,774 (39.4%)	1,266 (36.0%)	1,109 (32.8%)	1,219 (32.1%)	1,086 (27.7%)	990 (26.9%)	1,269 (29.4%)	928 (31.7%)	544 (27.0%)	327 (22.0%)	183 (22.2%)
	Shot 4	198,080 (12.0%)	996,468 (84.2%)	83,354 (66.8%)	15,690 (47.1%)	4,857 (32.6%)	2,173 (20.0%)	908 (13.0%)	532 (11.8%)	375 (10.7%)	340 (10.1%)	381 (10.0%)	392 (10.0%)	355 (9.6%)	390 (9.0%)	287 (9.8%)	203 (10.1%)	175 (11.8%)	95 (11.5%)
	Shot 5	1,213 (0.1%)	10,240 (0.9%)	2,785 (2.2%)	1,325 (4.0%)	790 (5.3%)	712 (6.6%)	688 (9.8%)	389 (8.6%)	267 (7.6%)	300 (8.9%)	465 (12.2%)	839 (21.4%)	692 (18.8%)	687 (15.9%)	453 (15.5%)	407 (20.2%)	376 (25.3%)	170 (20.6%)
	Shot 6	65 (0.0%)	341 (0.0%)	234 (0.2%)	153 (0.5%)	111 (0.7%)	98 (0.9%)	86 (1.2%)	69 (1.5%)	70 (2.0%)	60 (1.8%)	83 (2.2%)	67 (1.7%)	74 (2.0%)	91 (2.1%)	65 (2.2%)	71 (3.5%)	69 (4.6%)	31 (3.8%)
	Shot 7	13 (0.0%)	81 (0.0%)	63 (0.1%)	50 (0.2%)	41 (0.3%)	32 (0.3%)	32 (0.5%)	32 (0.7%)	20 (0.6%)	21 (0.6%)	22 (0.6%)	27 (0.7%)	18 (0.5%)	26 (0.6%)	22 (0.8%)	14 (0.7%)	15 (1.0%)	13 (1.6%)
	Shot 8	1 (0.0%)	28 (0.0%)	21 (0.0%)	14 (0.0%)	11 (0.1%)	6 (0.1%)	8 (0.1%)	5 (0.1%)	6 (0.2%)	4 (0.1%)	3 (0.1%)	4 (0.1%)	4 (0.1%)	5 (0.1%)	2 (0.1%)	1 (0.0%)	4 (0.3%)	3 (0.4%)
	Shot 9	0 (0.0%)	8 (0.0%)	13 (0.0%)	8 (0.0%)	5 (0.0%)	4 (0.0%)	3 (0.0%)	5 (0.1%)	1 (0.0%)	2 (0.1%)	2 (0.1%)	1 (0.0%)	1 (0.0%)	0 (0.0%)	1 (0.0%)	1 (0.0%)	0 (0.0%)	0 (0.0%)
	Shot 10	0 (0.0%)	4 (0.0%)	5 (0.0%)	7 (0.0%)	2 (0.0%)	0 (0.0%)	3 (0.0%)	2 (0.0%)	1 (0.0%)	1 (0.0%)	0 (0.0%)	1 (0.0%)	0 (0.0%)	1 (0.0%)	0 (0.0%)	0 (0.0%)	0 (0.0%)	0 (0.0%)
	Shot 11	0 (0.0%)	3 (0.0%)	3 (0.0%)	6 (0.0%)	1 (0.0%)	1 (0.0%)	1 (0.0%)	3 (0.1%)	2 (0.1%)	0 (0.0%)	0 (0.0%)	0 (0.0%)	0 (0.0%)	0 (0.0%)	0 (0.0%)	0 (0.0%)	0 (0.0%)	0 (0.0%)
	Shot 12	0 (0.0%)	2 (0.0%)	0 (0.0%)	3 (0.0%)	2 (0.0%)	0 (0.0%)	1 (0.0%)	1 (0.0%)	2 (0.1%)	0 (0.0%)	1 (0.0%)	0 (0.0%)	0 (0.0%)	0 (0.0%)	0 (0.0%)	0 (0.0%)	0 (0.0%)	0 (0.0%)
	Shot 13	0 (0.0%)	0 (0.0%)	2 (0.0%)	0 (0.0%)	3 (0.0%)	1 (0.0%)	0 (0.0%)	0 (0.0%)	0 (0.0%)	0 (0.0%)	1 (0.0%)	0 (0.0%)	0 (0.0%)	0 (0.0%)	0 (0.0%)	0 (0.0%)	0 (0.0%)	0 (0.0%)
	Shot 14	0 (0.0%)	0 (0.0%)	2 (0.0%)	0 (0.0%)	2 (0.0%)	1 (0.0%)	0 (0.0%)	1 (0.0%)	0 (0.0%)	0 (0.0%)	0 (0.0%)	0 (0.0%)	0 (0.0%)	0 (0.0%)	0 (0.0%)	0 (0.0%)	0 (0.0%)	0 (0.0%)
	Shot 15	0 (0.0%)	0 (0.0%)	2 (0.0%)	0 (0.0%)	0 (0.0%)	3 (0.0%)	0 (0.0%)	0 (0.0%)	1 (0.0%)	0 (0.0%)	0 (0.0%)	0 (0.0%)	0 (0.0%)	0 (0.0%)	0 (0.0%)	0 (0.0%)	0 (0.0%)	0 (0.0%)
	Shot 16	0 (0.0%)	0 (0.0%)	1 (0.0%)	0 (0.0%)	0 (0.0%)	0 (0.0%)	0 (0.0%)	1 (0.0%)	0 (0.0%)	1 (0.0%)	1 (0.0%)	0 (0.0%)	0 (0.0%)	0 (0.0%)	0 (0.0%)	0 (0.0%)	0 (0.0%)	0 (0.0%)
	Shot 17	0 (0.0%)	0 (0.0%)	0 (0.0%)	0 (0.0%)	0 (0.0%)	0 (0.0%)	0 (0.0%)	0 (0.0%)	1 (0.0%)	0 (0.0%)	1 (0.0%)	0 (0.0%)	0 (0.0%)	0 (0.0%)	0 (0.0%)	0 (0.0%)	0 (0.0%)	0 (0.0%)
	Shot 18	0 (0.0%)	0 (0.0%)	0 (0.0%)	0 (0.0%)	0 (0.0%)	0 (0.0%)	0 (0.0%)	0 (0.0%)	1 (0.0%)	0 (0.0%)	1 (0.0%)	0 (0.0%)	0 (0.0%)	0 (0.0%)	0 (0.0%)	0 (0.0%)	0 (0.0%)	0 (0.0%)
	Shot 19	0 (0.0%)	0 (0.0%)	0 (0.0%)	0 (0.0%)	0 (0.0%)	0 (0.0%)	0 (0.0%)	0 (0.0%)	0 (0.0%)	1 (0.0%)	0 (0.0%)	0 (0.0%)	0 (0.0%)	0 (0.0%)	0 (0.0%)	0 (0.0%)	0 (0.0%)	0 (0.0%)
	Shot 20	0 (0.0%)	0 (0.0%)	0 (0.0%)	0 (0.0%)	0 (0.0%)	0 (0.0%)	0 (0.0%)	0 (0.0%)	0 (0.0%)	0 (0.0%)	1 (0.0%)	0 (0.0%)	0 (0.0%)	0 (0.0%)	0 (0.0%)	0 (0.0%)	0 (0.0%)	0 (0.0%)
	Heamophilus influenzae type B	1,757,402 (86.8%)	1,264,480 (65.3%)	134,165 (7.3%)	30,068 (1.7%)	9,929 (0.6%)	3,921 (0.3%)	1,419 (0.1%)	554 (0.1%)	274 (0.0%)	216 (0.0%)	245 (0.0%)	224 (0.0%)	205 (0.0%)	154 (0.0%)	82 (0.0%)	75 (0.0%)	48 (0.0%)	33 (0.0%)
	Shot 1	1,757,402 (100%)	56,254 (4.4%)	9,885 (7.4%)	3,099 (10.3%)	1,285 (12.9%)	511 (13.0%)	187 (13.2%)	107 (19.3%)	59 (21.5%)	48 (22.2%)	41 (16.7%)	44 (19.6%)	36 (17.6%)	46 (29.9%)	18 (22.0%)	19 (25.3%)	19 (39.6%)	14 (42.4%)
	Shot 2	1,662,203 (94.6%)	48,736 (3.9%)	8,958 (6.7%)	2,930 (9.7%)	1,199 (12.1%)	519 (13.2%)	151 (10.6%)	69 (12.5%)	25 (9.1%)	31 (14.4%)	23 (9.4%)	26 (11.6%)	25 (12.2%)	24 (15.6%)	19 (23.2%)	16 (21.3%)	9 (18.8%)	11 (33.3%)
	Shot 3	1,507,650 (85.8%)	118,727 (9.4%)	20,613 (15.4%)	5,874 (19.5%)	2,045 (20.6%)	812 (20.7%)	193 (13.6%)	58 (10.5%)	36 (13.1%)	28 (13.0%)	16 (6.5%)	13 (5.8%)	12 (5.9%)	8 (5.2%)	7 (8.5%)	5 (6.7%)	3 (6.3%)	3 (9.1%)
	Shot 4	208,824 (11.9%)	1,075,815 (85.1%)	98,285 (73.3%)	18,717 (62.2%)	5,356 (53.9%)	1,753 (44.7%)	335 (23.6%)	110 (19.9%)	54 (19.7%)	36 (16.7%)	30 (12.2%)	20 (8.9%)	21 (10.2%)	21 (13.6%)	7 (8.5%)	15 (20.0%)	5 (10.4%)	2 (6.1%)
	Shot 5	1,270 (0.1%)	10,971 (0.9%)	2,984 (2.2%)	1,273 (4.2%)	695 (7.0%)	558 (14.2%)	601 (42.4%)	217 (39.2%)	101 (36.9%)	83 (38.4%)	128 (52.2%)	117 (52.2%)	109 (53.2%)	58 (37.7%)	31 (37.8%)	21 (28.0%)	12 (25.0%)	4 (12.1%)
	Shot 6	76 (0.0%)	324 (0.0%)	171 (0.1%)	108 (0.4%)	43 (0.4%)	59 (1.5%)	28 (2.0%)	22 (4.0%)	12 (4.4%)	11 (5.1%)	15 (6.1%)	6 (2.7%)	11 (5.4%)	7 (4.5%)	8 (9.8%)	1 (1.3%)	4 (8.3%)	0 (0.0%)
	Shot 7	11 (0.0%)	85 (0.0%)	45 (0.0%)	33 (0.1%)	18 (0.2%)	14 (0.4%)	4 (0.3%)	16 (2.9%)	4 (1.5%)	3 (1.4%)	4 (1.6%)	3 (1.3%)	0 (0.0%)	2 (1.3%)	0 (0.0%)	0 (0.0%)	0 (0.0%)	0 (0.0%)
	Shot 8	1 (0.0%)	24 (0.0%)	16 (0.0%)	12 (0.0%)	6 (0.1%)	4 (0.1%)	1 (0.1%)	4 (0.7%)	3 (1.1%)	2 (0.9%)	1 (0.4%)	2 (0.9%)	1 (0.5%)	0 (0.0%)	0 (0.0%)	0 (0.0%)	0 (0.0%)	0 (0.0%)
	Shot 9	0 (0.0%)	9 (0.0%)	10 (0.0%)	3 (0.0%)	2 (0.0%)	2 (0.1%)	1 (0.1%)	3 (0.5%)	1 (0.4%)	0 (0.0%)	0 (0.0%)	0 (0.0%)	0 (0.0%)	0 (0.0%)	0 (0.0%)	0 (0.0%)	0 (0.0%)	0 (0.0%)
	Shot 10	0 (0.0%)	4 (0.0%)	8 (0.0%)	1 (0.0%)	2 (0.0%)	0 (0.0%)	0 (0.0%)	2 (0.4%)	0 (0.0%)	0 (0.0%)	0 (0.0%)	0 (0.0%)	0 (0.0%)	0 (0.0%)	0 (0.0%)	0 (0.0%)	0 (0.0%)	0 (0.0%)
	Shot 11	0 (0.0%)	3 (0.0%)	5 (0.0%)	2 (0.0%)	0 (0.0%)	1 (0.0%)	0 (0.0%)	0 (0.0%)	0 (0.0%)	0 (0.0%)	0 (0.0%)	0 (0.0%)	0 (0.0%)	0 (0.0%)	0 (0.0%)	0 (0.0%)	0 (0.0%)	0 (0.0%)
	Shot 12	0 (0.0%)	2 (0.0%)	1 (0.0%)	4 (0.0%)	0 (0.0%)	0 (0.0%)	0 (0.0%)	0 (0.0%)	0 (0.0%)	0 (0.0%)	0 (0.0%)	0 (0.0%)	0 (0.0%)	0 (0.0%)	0 (0.0%)	0 (0.0%)	0 (0.0%)	0 (0.0%)
	Shot 13	0 (0.0%)	0 (0.0%)	2 (0.0%)	2 (0.0%)	2 (0.0%)	0 (0.0%)	0 (0.0%)	0 (0.0%)	0 (0.0%)	0 (0.0%)	0 (0.0%)	0 (0.0%)	0 (0.0%)	0 (0.0%)	0 (0.0%)	0 (0.0%)	0 (0.0%)	0 (0.0%)
	Shot 14	0 (0.0%)	0 (0.0%)	2 (0.0%)	0 (0.0%)	1 (0.0%)	1 (0.0%)	1 (0.1%)	0 (0.0%)	0 (0.0%)	0 (0.0%)	0 (0.0%)	0 (0.0%)	0 (0.0%)	0 (0.0%)	0 (0.0%)	0 (0.0%)	0 (0.0%)	0 (0.0%)
	Shot 15	0 (0.0%)	0 (0.0%)	2 (0.0%)	0 (0.0%)	0 (0.0%)	1 (0.0%)	0 (0.0%)	1 (0.2%)	0 (0.0%)	1 (0.5%)	0 (0.0%)	0 (0.0%)	0 (0.0%)	0 (0.0%)	0 (0.0%)	0 (0.0%)	0 (0.0%)	0 (0.0%)
	Shot 16	0 (0.0%)	0 (0.0%)	1 (0.0%)	0 (0.0%)	0 (0.0%)	0 (0.0%)	0 (0.0%)	2 (0.4%)	0 (0.0%)	0 (0.0%)	0 (0.0%)	0 (0.0%)	0 (0.0%)	0 (0.0%)	0 (0.0%)	0 (0.0%)	0 (0.0%)	0 (0.0%)
	Shot 17	0 (0.0%)	0 (0.0%)	0 (0.0%)	0 (0.0%)	0 (0.0%)	0 (0.0%)	0 (0.0%)	0 (0.0%)	1 (0.4%)	0 (0.0%)	0 (0.0%)	0 (0.0%)	0 (0.0%)	0 (0.0%)	0 (0.0%)	0 (0.0%)	0 (0.0%)	0 (0.0%)
	Measles	1,171,223 (57.9%)	1,410,360 (72.8%)	240,916 (13.1%)	76,088 (4.3%)	37,610 (2.3%)	32,845 (2.3%)	15,898 (1.3%)	7,985 (0.7%)	7,014 (0.7%)	6,224 (0.8%)	5,517 (0.8%)	3,919 (0.7%)	3,663 (0.8%)	3,561 (0.9%)	2,714 (0.9%)	2,347 (1.0%)	1,694 (1.0%)	606 (0.5%)
	Shot 1	1,171,223 (100%)	490,443 (34.8%)	58,241 (24.2%)	22,094 (29.0%)	11,908 (31.7%)	10,985 (33.4%)	6,530 (41.1%)	3,551 (44.5%)	3,394 (48.4%)	3,117 (50.1%)	2,725 (49.4%)	1,944 (49.6%)	1,794 (49.0%)	1,738 (48.8%)	1,341 (49.4%)	1,240 (52.8%)	881 (52.0%)	279 (46.0%)
	Shot 2	73,559 (6.3%)	1,195,631 (84.8%)	197,146 (81.8%)	58,007 (76.2%)	27,528 (73.2%)	23,813 (72.5%)	10,753 (67.6%)	5,110 (64.0%)	4,404 (62.8%)	3,851 (61.9%)	3,481 (63.1%)	2,291 (58.5%)	2,222 (60.7%)	2,124 (59.6%)	1,580 (58.2%)	1,377 (58.7%)	1,002 (59.1%)	350 (57.8%)
	Shot 3	303 (0.0%)	8,169 (0.6%)	3,818 (1.6%)	2,267 (3.0%)	1,506 (4.0%)	1,479 (4.5%)	974 (6.1%)	498 (6.2%)	440 (6.3%)	431 (6.9%)	422 (7.6%)	433 (11.0%)	387 (10.6%)	442 (12.4%)	321 (11.8%)	288 (12.3%)	207 (12.2%)	88 (14.5%)
	Shot 4	9 (0.0%)	140 (0.0%)	146 (0.1%)	103 (0.1%)	70 (0.2%)	88 (0.3%)	60 (0.4%)	47 (0.6%)	62 (0.9%)	63 (1.0%)	65 (1.2%)	56 (1.4%)	67 (1.8%)	87 (2.4%)	60 (2.2%)	60 (2.6%)	49 (2.9%)	17 (2.8%)
	Shot 5	2 (0.0%)	14 (0.0%)	55 (0.0%)	22 (0.0%)	14 (0.0%)	13 (0.0%)	8 (0.1%)	5 (0.1%)	2 (0.0%)	2 (0.0%)	2 (0.0%)	4 (0.1%)	5 (0.1%)	6 (0.2%)	1 (0.0%)	2 (0.1%)	2 (0.1%)	1 (0.2%)
	Shot 6	0 (0.0%)	3 (0.0%)	32 (0.0%)	21 (0.0%)	11 (0.0%)	4 (0.0%)	5 (0.0%)	3 (0.0%)	0 (0.0%)	1 (0.0%)	0 (0.0%)	2 (0.1%)	1 (0.0%)	0 (0.0%)	0 (0.0%)	0 (0.0%)	0 (0.0%)	0 (0.0%)
	Shot 7	0 (0.0%)	0 (0.0%)	8 (0.0%)	17 (0.0%)	8 (0.0%)	1 (0.0%)	4 (0.0%)	3 (0.0%)	2 (0.0%)	1 (0.0%)	0 (0.0%)	0 (0.0%)	0 (0.0%)	0 (0.0%)	0 (0.0%)	0 (0.0%)	0 (0.0%)	0 (0.0%)
	Shot 8	0 (0.0%)	0 (0.0%)	3 (0.0%)	7 (0.0%)	4 (0.0%)	3 (0.0%)	5 (0.0%)	3 (0.0%)	1 (0.0%)	1 (0.0%)	0 (0.0%)	0 (0.0%)	1 (0.0%)	0 (0.0%)	0 (0.0%)	0 (0.0%)	0 (0.0%)	0 (0.0%)
	Shot 9	0 (0.0%)	0 (0.0%)	0 (0.0%)	6 (0.0%)	3 (0.0%)	2 (0.0%)	0 (0.0%)	4 (0.1%)	1 (0.0%)	1 (0.0%)	0 (0.0%)	0 (0.0%)	0 (0.0%)	0 (0.0%)	0 (0.0%)	0 (0.0%)	0 (0.0%)	0 (0.0%)
	Shot 10	0 (0.0%)	0 (0.0%)	0 (0.0%)	4 (0.0%)	0 (0.0%)	2 (0.0%)	0 (0.0%)	1 (0.0%)	2 (0.0%)	0 (0.0%)	0 (0.0%)	0 (0.0%)	0 (0.0%)	0 (0.0%)	0 (0.0%)	0 (0.0%)	0 (0.0%)	0 (0.0%)
	Shot 11	0 (0.0%)	0 (0.0%)	0 (0.0%)	1 (0.0%)	0 (0.0%)	1 (0.0%)	0 (0.0%)	0 (0.0%)	1 (0.0%)	0 (0.0%)	2 (0.0%)	0 (0.0%)	0 (0.0%)	0 (0.0%)	0 (0.0%)	0 (0.0%)	0 (0.0%)	0 (0.0%)
	Shot 12	0 (0.0%)	0 (0.0%)	0 (0.0%)	0 (0.0%)	1 (0.0%)	0 (0.0%)	0 (0.0%)	1 (0.0%)	0 (0.0%)	0 (0.0%)	0 (0.0%)	1 (0.0%)	0 (0.0%)	0 (0.0%)	0 (0.0%)	0 (0.0%)	0 (0.0%)	0 (0.0%)
	Shot 13	0 (0.0%)	0 (0.0%)	0 (0.0%)	0 (0.0%)	0 (0.0%)	0 (0.0%)	1 (0.0%)	0 (0.0%)	0 (0.0%)	1 (0.0%)	0 (0.0%)	0 (0.0%)	0 (0.0%)	0 (0.0%)	0 (0.0%)	0 (0.0%)	0 (0.0%)	0 (0.0%)
	Shot 14	0 (0.0%)	0 (0.0%)	0 (0.0%)	0 (0.0%)	0 (0.0%)	0 (0.0%)	0 (0.0%)	1 (0.0%)	0 (0.0%)	0 (0.0%)	1 (0.0%)	0 (0.0%)	0 (0.0%)	0 (0.0%)	0 (0.0%)	0 (0.0%)	0 (0.0%)	0 (0.0%)
	Shot 15	0 (0.0%)	0 (0.0%)	0 (0.0%)	0 (0.0%)	0 (0.0%)	0 (0.0%)	0 (0.0%)	0 (0.0%)	1 (0.0%)	0 (0.0%)	0 (0.0%)	1 (0.0%)	0 (0.0%)	0 (0.0%)	0 (0.0%)	0 (0.0%)	0 (0.0%)	0 (0.0%)
	Shot 16	0 (0.0%)	0 (0.0%)	0 (0.0%)	0 (0.0%)	0 (0.0%)	0 (0.0%)	0 (0.0%)	0 (0.0%)	0 (0.0%)	0 (0.0%)	1 (0.0%)	0 (0.0%)	0 (0.0%)	0 (0.0%)	0 (0.0%)	0 (0.0%)	0 (0.0%)	0 (0.0%)
	Shot 17	0 (0.0%)	0 (0.0%)	0 (0.0%)	0 (0.0%)	0 (0.0%)	0 (0.0%)	0 (0.0%)	0 (0.0%)	0 (0.0%)	0 (0.0%)	1 (0.0%)	0 (0.0%)	0 (0.0%)	0 (0.0%)	0 (0.0%)	0 (0.0%)	0 (0.0%)	0 (0.0%)
	Meningococcus type C	377,402 (18.6%)	972,737 (50.2%)	114,005 (6.2%)	50,438 (2.9%)	27,838 (1.7%)	21,127 (1.5%)	8,333 (0.7%)	4,790 (0.4%)	3,658 (0.4%)	2,866 (0.4%)	2,411 (0.4%)	1,762 (0.3%)	1,561 (0.3%)	1,690 (0.4%)	948 (0.3%)	693 (0.3%)	354 (0.2%)	143 (0.1%)
	Shot 1	377,402 (100%)	957,853 (98.5%)	108,712 (95.4%)	47,387 (94.0%)	25,778 (92.6%)	19,418 (91.9%)	7,318 (87.8%)	4,094 (85.5%)	3,127 (85.5%)	2,427 (84.7%)	2,021 (83.8%)	1,412 (80.1%)	1,266 (81.1%)	1,386 (82.0%)	751 (79.2%)	491 (70.9%)	250 (70.6%)	111 (77.6%)
	Shot 2	11,630 (3.1%)	13,608 (1.4%)	4,362 (3.8%)	2,646 (5.2%)	1,826 (6.6%)	1,534 (7.3%)	895 (10.7%)	608 (12.7%)	447 (12.2%)	378 (13.2%)	347 (14.4%)	304 (17.3%)	266 (17.0%)	263 (15.6%)	185 (19.5%)	196 (28.3%)	97 (27.4%)	29 (20.3%)
	Shot 3	793 (0.2%)	6,554 (0.7%)	1,443 (1.3%)	740 (1.5%)	494 (1.8%)	364 (1.7%)	221 (2.7%)	174 (3.6%)	117 (3.2%)	104 (3.6%)	71 (2.9%)	72 (4.1%)	53 (3.4%)	58 (3.4%)	36 (3.8%)	34 (4.9%)	16 (4.5%)	10 (7.0%)
	Shot 4	47 (0.0%)	503 (0.1%)	251 (0.2%)	116 (0.2%)	58 (0.2%)	49 (0.2%)	45 (0.5%)	31 (0.6%)	26 (0.7%)	31 (1.1%)	24 (1.0%)	23 (1.3%)	23 (1.5%)	20 (1.2%)	11 (1.2%)	5 (0.7%)	3 (0.8%)	2 (1.4%)
	Shot 5	2 (0.0%)	68 (0.0%)	26 (0.0%)	16 (0.0%)	7 (0.0%)	7 (0.0%)	6 (0.1%)	7 (0.1%)	4 (0.1%)	7 (0.2%)	6 (0.2%)	6 (0.3%)	4 (0.3%)	6 (0.4%)	2 (0.2%)	2 (0.3%)	3 (0.8%)	1 (0.7%)
	Shot 6	0 (0.0%)	4 (0.0%)	3 (0.0%)	4 (0.0%)	7 (0.0%)	0 (0.0%)	2 (0.0%)	2 (0.0%)	3 (0.1%)	1 (0.0%)	3 (0.1%)	1 (0.1%)	2 (0.1%)	0 (0.0%)	1 (0.1%)	1 (0.1%)	0 (0.0%)	0 (0.0%)
	Shot 7	0 (0.0%)	1 (0.0%)	1 (0.0%)	2 (0.0%)	1 (0.0%)	2 (0.0%)	0 (0.0%)	1 (0.0%)	1 (0.0%)	0 (0.0%)	2 (0.1%)	0 (0.0%)	0 (0.0%)	0 (0.0%)	0 (0.0%)	0 (0.0%)	0 (0.0%)	0 (0.0%)
	Shot 8	0 (0.0%)	0 (0.0%)	0 (0.0%)	0 (0.0%)	1 (0.0%)	0 (0.0%)	0 (0.0%)	0 (0.0%)	1 (0.0%)	1 (0.0%)	0 (0.0%)	0 (0.0%)	1 (0.1%)	0 (0.0%)	0 (0.0%)	0 (0.0%)	0 (0.0%)	0 (0.0%)
	Shot 9	0 (0.0%)	0 (0.0%)	0 (0.0%)	0 (0.0%)	0 (0.0%)	1 (0.0%)	0 (0.0%)	0 (0.0%)	0 (0.0%)	1 (0.0%)	0 (0.0%)	0 (0.0%)	0 (0.0%)	1 (0.1%)	0 (0.0%)	0 (0.0%)	0 (0.0%)	0 (0.0%)
	Shot 10	0 (0.0%)	0 (0.0%)	0 (0.0%)	0 (0.0%)	0 (0.0%)	0 (0.0%)	0 (0.0%)	0 (0.0%)	0 (0.0%)	1 (0.0%)	0 (0.0%)	0 (0.0%)	0 (0.0%)	0 (0.0%)	0 (0.0%)	0 (0.0%)	0 (0.0%)	0 (0.0%)
	Mumps	1,170,765 (57.9%)	1,408,177 (72.7%)	239,307 (13.0%)	75,113 (4.3%)	37,021 (2.2%)	32,327 (2.2%)	15,551 (1.2%)	7,818 (0.7%)	6,878 (0.7%)	6,130 (0.8%)	5,447 (0.8%)	3,865 (0.7%)	3,630 (0.8%)	3,528 (0.9%)	2,691 (0.9%)	2,315 (1.0%)	1,678 (1.0%)	599 (0.5%)
	Shot 1	1,170,765 (100%)	488,508 (34.7%)	57,053 (23.8%)	21,525 (28.7%)	11,617 (31.4%)	10,839 (33.5%)	6,471 (41.6%)	3,612 (46.2%)	3,453 (50.2%)	3,217 (52.5%)	2,842 (52.2%)	2,059 (53.3%)	1,895 (52.2%)	1,873 (53.1%)	1,409 (52.4%)	1,264 (54.6%)	909 (54.2%)	287 (47.9%)
	Shot 2	73,517 (6.3%)	1,194,875 (84.9%)	196,512 (82.1%)	57,522 (76.6%)	27,217 (73.5%)	23,468 (72.6%)	10,507 (67.6%)	4,940 (63.2%)	4,299 (62.5%)	3,759 (61.3%)	3,409 (62.6%)	2,227 (57.6%)	2,185 (60.2%)	2,092 (59.3%)	1,563 (58.1%)	1,358 (58.7%)	989 (58.9%)	345 (57.6%)
	Shot 3	302 (0.0%)	8,089 (0.6%)	3,762 (1.6%)	2,198 (2.9%)	1,453 (3.9%)	1,377 (4.3%)	890 (5.7%)	433 (5.5%)	362 (5.3%)	342 (5.6%)	329 (6.0%)	339 (8.8%)	310 (8.5%)	328 (9.3%)	265 (9.8%)	251 (10.8%)	185 (11.0%)	77 (12.9%)
	Shot 4	10 (0.0%)	136 (0.0%)	141 (0.1%)	91 (0.1%)	60 (0.2%)	74 (0.2%)	41 (0.3%)	31 (0.4%)	35 (0.5%)	35 (0.6%)	31 (0.6%)	32 (0.8%)	41 (1.1%)	54 (1.5%)	34 (1.3%)	49 (2.1%)	38 (2.3%)	15 (2.5%)
	Shot 5	2 (0.0%)	15 (0.0%)	56 (0.0%)	20 (0.0%)	12 (0.0%)	13 (0.0%)	6 (0.0%)	4 (0.1%)	1 (0.0%)	2 (0.0%)	2 (0.0%)	4 (0.1%)	3 (0.1%)	5 (0.1%)	1 (0.0%)	1 (0.0%)	1 (0.1%)	1 (0.2%)
	Shot 6	0 (0.0%)	3 (0.0%)	32 (0.0%)	20 (0.0%)	11 (0.0%)	3 (0.0%)	5 (0.0%)	3 (0.0%)	0 (0.0%)	2 (0.0%)	0 (0.0%)	2 (0.1%)	1 (0.0%)	0 (0.0%)	0 (0.0%)	0 (0.0%)	0 (0.0%)	0 (0.0%)
	Shot 7	0 (0.0%)	0 (0.0%)	7 (0.0%)	17 (0.0%)	8 (0.0%)	2 (0.0%)	4 (0.0%)	3 (0.0%)	2 (0.0%)	0 (0.0%)	0 (0.0%)	0 (0.0%)	0 (0.0%)	0 (0.0%)	0 (0.0%)	0 (0.0%)	0 (0.0%)	0 (0.0%)
	Shot 8	0 (0.0%)	0 (0.0%)	3 (0.0%)	7 (0.0%)	4 (0.0%)	2 (0.0%)	4 (0.0%)	3 (0.0%)	2 (0.0%)	2 (0.0%)	0 (0.0%)	0 (0.0%)	1 (0.0%)	0 (0.0%)	0 (0.0%)	0 (0.0%)	0 (0.0%)	0 (0.0%)
	Shot 9	0 (0.0%)	0 (0.0%)	0 (0.0%)	5 (0.0%)	3 (0.0%)	3 (0.0%)	0 (0.0%)	4 (0.1%)	1 (0.0%)	0 (0.0%)	0 (0.0%)	0 (0.0%)	0 (0.0%)	0 (0.0%)	0 (0.0%)	0 (0.0%)	0 (0.0%)	0 (0.0%)
	Shot 10	0 (0.0%)	0 (0.0%)	0 (0.0%)	3 (0.0%)	0 (0.0%)	1 (0.0%)	1 (0.0%)	1 (0.0%)	2 (0.0%)	0 (0.0%)	0 (0.0%)	0 (0.0%)	0 (0.0%)	0 (0.0%)	0 (0.0%)	0 (0.0%)	0 (0.0%)	0 (0.0%)
	Shot 11	0 (0.0%)	0 (0.0%)	0 (0.0%)	0 (0.0%)	0 (0.0%)	0 (0.0%)	0 (0.0%)	1 (0.0%)	0 (0.0%)	1 (0.0%)	2 (0.0%)	1 (0.0%)	0 (0.0%)	0 (0.0%)	0 (0.0%)	0 (0.0%)	0 (0.0%)	0 (0.0%)
	Shot 12	0 (0.0%)	0 (0.0%)	0 (0.0%)	0 (0.0%)	0 (0.0%)	0 (0.0%)	0 (0.0%)	0 (0.0%)	1 (0.0%)	0 (0.0%)	1 (0.0%)	0 (0.0%)	0 (0.0%)	0 (0.0%)	0 (0.0%)	0 (0.0%)	0 (0.0%)	0 (0.0%)
	Shot 13	0 (0.0%)	0 (0.0%)	0 (0.0%)	0 (0.0%)	0 (0.0%)	0 (0.0%)	0 (0.0%)	0 (0.0%)	0 (0.0%)	0 (0.0%)	1 (0.0%)	1 (0.0%)	0 (0.0%)	0 (0.0%)	0 (0.0%)	0 (0.0%)	0 (0.0%)	0 (0.0%)
	Shot 14	0 (0.0%)	0 (0.0%)	0 (0.0%)	0 (0.0%)	0 (0.0%)	0 (0.0%)	0 (0.0%)	0 (0.0%)	0 (0.0%)	0 (0.0%)	1 (0.0%)	0 (0.0%)	0 (0.0%)	0 (0.0%)	0 (0.0%)	0 (0.0%)	0 (0.0%)	0 (0.0%)
	Pertussis	1,764,211 (87.2%)	1,274,135 (65.8%)	140,362 (7.6%)	36,909 (2.1%)	35,704 (2.2%)	217,343 (15.0%)	470,952 (37.3%)	115,794 (10.5%)	49,523 (5.2%)	33,255 (4.1%)	55,802 (8.1%)	90,904 (15.7%)	57,442 (12.0%)	43,395 (11.1%)	15,336 (5.0%)	9,238 (3.9%)	8,622 (5.0%)	3,535 (3.1%)
	Shot 1	1,764,211 (100%)	59,104 (4.6%)	11,042 (7.9%)	4,367 (11.8%)	3,273 (9.2%)	9,664 (4.4%)	17,605 (3.7%)	6,303 (5.4%)	3,053 (6.2%)	2,234 (6.7%)	2,263 (4.1%)	2,433 (2.7%)	1,748 (3.0%)	1,439 (3.3%)	667 (4.3%)	481 (5.2%)	369 (4.3%)	158 (4.5%)
	Shot 2	1,667,875 (94.5%)	53,012 (4.2%)	10,288 (7.3%)	4,150 (11.2%)	4,849 (13.6%)	17,427 (8.0%)	16,734 (3.6%)	5,874 (5.1%)	2,985 (6.0%)	2,459 (7.4%)	4,219 (7.6%)	6,910 (7.6%)	5,371 (9.4%)	4,659 (10.7%)	2,146 (14.0%)	1,687 (18.3%)	1,721 (20.0%)	765 (21.6%)
	Shot 3	1,515,204 (85.9%)	120,513 (9.5%)	22,403 (16.0%)	7,457 (20.2%)	4,222 (11.8%)	8,187 (3.8%)	8,748 (1.9%)	2,982 (2.6%)	1,705 (3.4%)	1,869 (5.6%)	4,404 (7.9%)	5,274 (5.8%)	4,045 (7.0%)	3,216 (7.4%)	1,359 (8.9%)	1,035 (11.2%)	927 (10.8%)	431 (12.2%)
	Shot 4	210,510 (11.9%)	1,081,728 (84.9%)	101,187 (72.1%)	21,918 (59.4%)	9,393 (26.3%)	20,111 (9.3%)	33,871 (7.2%)	10,251 (8.9%)	5,004 (10.1%)	3,144 (9.5%)	3,610 (6.5%)	3,717 (4.1%)	2,896 (5.0%)	2,455 (5.7%)	1,124 (7.3%)	674 (7.3%)	572 (6.6%)	250 (7.1%)
	Shot 5	1,394 (0.1%)	12,727 (1.0%)	3,415 (2.4%)	1,818 (4.9%)	15,135 (42.4%)	160,816 (74.0%)	389,077 (82.6%)	88,390 (76.3%)	35,294 (71.3%)	17,827 (53.6%)	16,011 (28.7%)	15,879 (17.5%)	11,261 (19.6%)	8,527 (19.6%)	3,094 (20.2%)	1,668 (18.1%)	1,273 (14.8%)	522 (14.8%)
	Shot 6	68 (0.0%)	377 (0.0%)	186 (0.1%)	135 (0.4%)	267 (0.7%)	2,298 (1.1%)	5,534 (1.2%)	2,267 (2.0%)	1,634 (3.3%)	5,706 (17.2%)	24,966 (44.7%)	55,731 (61.3%)	31,396 (54.7%)	22,425 (51.7%)	6,665 (43.5%)	3,425 (37.1%)	3,302 (38.3%)	1,157 (32.7%)
	Shot 7	11 (0.0%)	67 (0.0%)	42 (0.0%)	37 (0.1%)	35 (0.1%)	96 (0.0%)	147 (0.0%)	80 (0.1%)	72 (0.1%)	190 (0.6%)	517 (0.9%)	1,091 (1.2%)	844 (1.5%)	809 (1.9%)	361 (2.4%)	337 (3.6%)	494 (5.7%)	258 (7.3%)
	Shot 8	1 (0.0%)	21 (0.0%)	15 (0.0%)	15 (0.0%)	14 (0.0%)	21 (0.0%)	34 (0.0%)	16 (0.0%)	16 (0.0%)	17 (0.1%)	32 (0.1%)	40 (0.0%)	34 (0.1%)	25 (0.1%)	14 (0.1%)	16 (0.2%)	16 (0.2%)	14 (0.4%)
	Shot 9	0 (0.0%)	9 (0.0%)	8 (0.0%)	3 (0.0%)	7 (0.0%)	11 (0.0%)	5 (0.0%)	4 (0.0%)	5 (0.0%)	7 (0.0%)	5 (0.0%)	11 (0.0%)	2 (0.0%)	4 (0.0%)	3 (0.0%)	1 (0.0%)	2 (0.0%)	1 (0.0%)
	Shot 10	0 (0.0%)	4 (0.0%)	7 (0.0%)	3 (0.0%)	3 (0.0%)	3 (0.0%)	1 (0.0%)	5 (0.0%)	0 (0.0%)	2 (0.0%)	2 (0.0%)	7 (0.0%)	2 (0.0%)	0 (0.0%)	2 (0.0%)	0 (0.0%)	0 (0.0%)	0 (0.0%)
	Shot 11	0 (0.0%)	3 (0.0%)	4 (0.0%)	1 (0.0%)	2 (0.0%)	0 (0.0%)	1 (0.0%)	4 (0.0%)	0 (0.0%)	1 (0.0%)	2 (0.0%)	1 (0.0%)	0 (0.0%)	2 (0.0%)	0 (0.0%)	0 (0.0%)	0 (0.0%)	0 (0.0%)
	Shot 12	0 (0.0%)	2 (0.0%)	1 (0.0%)	2 (0.0%)	0 (0.0%)	2 (0.0%)	3 (0.0%)	1 (0.0%)	1 (0.0%)	2 (0.0%)	0 (0.0%)	0 (0.0%)	0 (0.0%)	0 (0.0%)	0 (0.0%)	0 (0.0%)	0 (0.0%)	0 (0.0%)
	Shot 13	0 (0.0%)	0 (0.0%)	2 (0.0%)	2 (0.0%)	0 (0.0%)	0 (0.0%)	0 (0.0%)	1 (0.0%)	2 (0.0%)	0 (0.0%)	0 (0.0%)	2 (0.0%)	1 (0.0%)	2 (0.0%)	1 (0.0%)	0 (0.0%)	0 (0.0%)	0 (0.0%)
	Shot 14	0 (0.0%)	0 (0.0%)	2 (0.0%)	1 (0.0%)	1 (0.0%)	0 (0.0%)	0 (0.0%)	0 (0.0%)	0 (0.0%)	2 (0.0%)	0 (0.0%)	0 (0.0%)	1 (0.0%)	0 (0.0%)	0 (0.0%)	0 (0.0%)	0 (0.0%)	0 (0.0%)
	Shot 15	0 (0.0%)	0 (0.0%)	2 (0.0%)	0 (0.0%)	0 (0.0%)	1 (0.0%)	1 (0.0%)	0 (0.0%)	0 (0.0%)	0 (0.0%)	0 (0.0%)	0 (0.0%)	1 (0.0%)	1 (0.0%)	0 (0.0%)	0 (0.0%)	0 (0.0%)	0 (0.0%)
	Shot 16	0 (0.0%)	0 (0.0%)	1 (0.0%)	0 (0.0%)	0 (0.0%)	1 (0.0%)	0 (0.0%)	1 (0.0%)	0 (0.0%)	1 (0.0%)	0 (0.0%)	0 (0.0%)	0 (0.0%)	0 (0.0%)	0 (0.0%)	0 (0.0%)	0 (0.0%)	0 (0.0%)
	Shot 17	0 (0.0%)	0 (0.0%)	0 (0.0%)	0 (0.0%)	0 (0.0%)	0 (0.0%)	0 (0.0%)	1 (0.0%)	0 (0.0%)	0 (0.0%)	1 (0.0%)	0 (0.0%)	0 (0.0%)	1 (0.0%)	0 (0.0%)	0 (0.0%)	0 (0.0%)	0 (0.0%)
	Shot 18	0 (0.0%)	0 (0.0%)	0 (0.0%)	0 (0.0%)	0 (0.0%)	0 (0.0%)	0 (0.0%)	1 (0.0%)	0 (0.0%)	0 (0.0%)	0 (0.0%)	0 (0.0%)	0 (0.0%)	0 (0.0%)	0 (0.0%)	0 (0.0%)	0 (0.0%)	0 (0.0%)
	Shot 19	0 (0.0%)	0 (0.0%)	0 (0.0%)	0 (0.0%)	0 (0.0%)	0 (0.0%)	0 (0.0%)	0 (0.0%)	1 (0.0%)	0 (0.0%)	0 (0.0%)	0 (0.0%)	0 (0.0%)	0 (0.0%)	0 (0.0%)	0 (0.0%)	0 (0.0%)	0 (0.0%)
	Shot 20	0 (0.0%)	0 (0.0%)	0 (0.0%)	0 (0.0%)	0 (0.0%)	0 (0.0%)	0 (0.0%)	0 (0.0%)	0 (0.0%)	0 (0.0%)	1 (0.0%)	0 (0.0%)	0 (0.0%)	0 (0.0%)	0 (0.0%)	0 (0.0%)	0 (0.0%)	0 (0.0%)
	Shot 21	0 (0.0%)	0 (0.0%)	0 (0.0%)	0 (0.0%)	0 (0.0%)	0 (0.0%)	0 (0.0%)	0 (0.0%)	0 (0.0%)	0 (0.0%)	0 (0.0%)	0 (0.0%)	0 (0.0%)	0 (0.0%)	1 (0.0%)	0 (0.0%)	0 (0.0%)	0 (0.0%)
	Pneumococcus	1,543,791 (76.3%)	1,131,083 (58.4%)	63,937 (3.5%)	11,329 (0.6%)	4,521 (0.3%)	2,718 (0.2%)	1,326 (0.1%)	973 (0.1%)	835 (0.1%)	803 (0.1%)	781 (0.1%)	624 (0.1%)	624 (0.1%)	618 (0.2%)	482 (0.2%)	384 (0.2%)	189 (0.1%)	79 (0.1%)
	Shot 1	1,543,791 (100%)	79,532 (7.0%)	9,361 (14.6%)	3,153 (27.8%)	1,644 (36.4%)	986 (36.3%)	365 (27.5%)	207 (21.3%)	154 (18.4%)	142 (17.7%)	158 (20.2%)	113 (18.1%)	116 (18.6%)	180 (29.1%)	175 (36.3%)	183 (47.7%)	103 (54.5%)	44 (55.7%)
	Shot 2	1,434,684 (92.9%)	76,624 (6.8%)	8,736 (13.7%)	1,355 (12.0%)	544 (12.0%)	295 (10.9%)	135 (10.2%)	82 (8.4%)	84 (10.1%)	87 (10.8%)	67 (8.6%)	78 (12.5%)	81 (13.0%)	88 (14.2%)	86 (17.8%)	88 (22.9%)	39 (20.6%)	19 (24.1%)
	Shot 3	900,069 (58.3%)	427,274 (37.8%)	17,410 (27.2%)	2,489 (22.0%)	720 (15.9%)	316 (11.6%)	136 (10.3%)	92 (9.5%)	74 (8.9%)	71 (8.8%)	66 (8.5%)	55 (8.8%)	81 (13.0%)	67 (10.8%)	82 (17.0%)	51 (13.3%)	21 (11.1%)	8 (10.1%)
	Shot 4	102,488 (6.6%)	588,336 (52.0%)	28,493 (44.6%)	3,967 (35.0%)	1,162 (25.7%)	543 (20.0%)	189 (14.3%)	126 (12.9%)	96 (11.5%)	100 (12.5%)	87 (11.1%)	87 (13.9%)	80 (12.8%)	80 (12.9%)	54 (11.2%)	28 (7.3%)	20 (10.6%)	7 (8.9%)
	Shot 5	661 (0.0%)	6,430 (0.6%)	1,323 (2.1%)	625 (5.5%)	549 (12.1%)	596 (21.9%)	485 (36.6%)	443 (45.5%)	391 (46.8%)	358 (44.6%)	347 (44.4%)	248 (39.7%)	220 (35.3%)	182 (29.4%)	83 (17.2%)	39 (10.2%)	12 (6.3%)	4 (5.1%)
	Shot 6	53 (0.0%)	171 (0.0%)	64 (0.1%)	38 (0.3%)	25 (0.6%)	47 (1.7%)	38 (2.9%)	62 (6.4%)	49 (5.9%)	55 (6.8%)	69 (8.8%)	55 (8.8%)	67 (10.7%)	47 (7.6%)	17 (3.5%)	12 (3.1%)	2 (1.1%)	0 (0.0%)
	Shot 7	13 (0.0%)	44 (0.0%)	15 (0.0%)	5 (0.0%)	7 (0.2%)	8 (0.3%)	6 (0.5%)	5 (0.5%)	5 (0.6%)	4 (0.5%)	12 (1.5%)	10 (1.6%)	4 (0.6%)	8 (1.3%)	2 (0.4%)	3 (0.8%)	0 (0.0%)	0 (0.0%)
	Shot 8	3 (0.0%)	19 (0.0%)	6 (0.0%)	1 (0.0%)	1 (0.0%)	2 (0.1%)	2 (0.2%)	1 (0.1%)	4 (0.5%)	0 (0.0%)	2 (0.3%)	3 (0.5%)	3 (0.5%)	1 (0.2%)	1 (0.2%)	0 (0.0%)	0 (0.0%)	0 (0.0%)
	Shot 9	1 (0.0%)	7 (0.0%)	2 (0.0%)	1 (0.0%)	2 (0.0%)	1 (0.0%)	0 (0.0%)	2 (0.2%)	1 (0.1%)	0 (0.0%)	0 (0.0%)	0 (0.0%)	0 (0.0%)	1 (0.2%)	0 (0.0%)	0 (0.0%)	0 (0.0%)	0 (0.0%)
	Shot 10	0 (0.0%)	4 (0.0%)	0 (0.0%)	2 (0.0%)	1 (0.0%)	0 (0.0%)	0 (0.0%)	1 (0.1%)	1 (0.1%)	0 (0.0%)	1 (0.1%)	0 (0.0%)	0 (0.0%)	0 (0.0%)	0 (0.0%)	0 (0.0%)	0 (0.0%)	0 (0.0%)
	Shot 11	0 (0.0%)	3 (0.0%)	0 (0.0%)	1 (0.0%)	0 (0.0%)	0 (0.0%)	0 (0.0%)	0 (0.0%)	1 (0.1%)	0 (0.0%)	0 (0.0%)	0 (0.0%)	0 (0.0%)	0 (0.0%)	0 (0.0%)	0 (0.0%)	0 (0.0%)	0 (0.0%)
	Shot 12	0 (0.0%)	2 (0.0%)	0 (0.0%)	0 (0.0%)	0 (0.0%)	0 (0.0%)	0 (0.0%)	0 (0.0%)	0 (0.0%)	0 (0.0%)	0 (0.0%)	0 (0.0%)	0 (0.0%)	0 (0.0%)	0 (0.0%)	0 (0.0%)	0 (0.0%)	0 (0.0%)
	Shot 13	0 (0.0%)	2 (0.0%)	0 (0.0%)	0 (0.0%)	0 (0.0%)	0 (0.0%)	0 (0.0%)	0 (0.0%)	0 (0.0%)	0 (0.0%)	0 (0.0%)	0 (0.0%)	0 (0.0%)	0 (0.0%)	0 (0.0%)	0 (0.0%)	0 (0.0%)	0 (0.0%)
	Shot 14	0 (0.0%)	1 (0.0%)	0 (0.0%)	0 (0.0%)	0 (0.0%)	0 (0.0%)	0 (0.0%)	0 (0.0%)	0 (0.0%)	0 (0.0%)	1 (0.1%)	0 (0.0%)	0 (0.0%)	0 (0.0%)	0 (0.0%)	0 (0.0%)	0 (0.0%)	0 (0.0%)
	Poliomyelitis	1,764,265 (87.2%)	1,277,108 (65.9%)	142,973 (7.8%)	37,728 (2.1%)	16,649 (1.0%)	21,186 (1.5%)	36,961 (2.9%)	15,017 (1.4%)	12,638 (1.3%)	30,974 (3.8%)	66,844 (9.7%)	94,298 (16.3%)	56,292 (11.8%)	41,199 (10.5%)	13,617 (4.5%)	7,097 (3.0%)	5,253 (3.0%)	2,228 (2.0%)
	Shot 1	1,764,265 (100%)	62,503 (4.9%)	12,267 (8.6%)	5,025 (13.3%)	2,775 (16.7%)	3,089 (14.6%)	3,307 (8.9%)	1,727 (11.5%)	1,392 (11.0%)	2,593 (8.4%)	5,114 (7.7%)	7,566 (8.0%)	5,266 (9.4%)	4,310 (10.5%)	1,719 (12.6%)	1,124 (15.8%)	790 (15.0%)	331 (14.9%)
	Shot 2	1,666,544 (94.5%)	56,353 (4.4%)	12,012 (8.4%)	5,004 (13.3%)	2,815 (16.9%)	3,242 (15.3%)	2,708 (7.3%)	1,467 (9.8%)	1,423 (11.3%)	3,048 (9.8%)	6,070 (9.1%)	6,430 (6.8%)	4,486 (8.0%)	3,605 (8.8%)	1,571 (11.5%)	1,007 (14.2%)	814 (15.5%)	400 (18.0%)
	Shot 3	1,510,008 (85.6%)	123,079 (9.6%)	24,618 (17.2%)	8,362 (22.2%)	3,930 (23.6%)	3,074 (14.5%)	2,008 (5.4%)	1,127 (7.5%)	1,013 (8.0%)	1,591 (5.1%)	2,613 (3.9%)	2,823 (3.0%)	2,165 (3.8%)	1,786 (4.3%)	836 (6.1%)	557 (7.8%)	421 (8.0%)	200 (9.0%)
	Shot 4	209,155 (11.9%)	1,078,026 (84.4%)	99,809 (69.8%)	21,157 (56.1%)	7,409 (44.5%)	5,323 (25.1%)	4,795 (13.0%)	2,154 (14.3%)	1,841 (14.6%)	3,218 (10.4%)	6,041 (9.0%)	7,477 (7.9%)	5,052 (9.0%)	4,064 (9.9%)	1,534 (11.3%)	724 (10.2%)	524 (10.0%)	219 (9.8%)
	Shot 5	1,297 (0.1%)	11,290 (0.9%)	3,105 (2.2%)	1,505 (4.0%)	1,370 (8.2%)	7,584 (35.8%)	24,406 (66.0%)	8,753 (58.3%)	7,088 (56.1%)	20,136 (65.0%)	45,591 (68.2%)	67,438 (71.5%)	37,263 (66.2%)	25,499 (61.9%)	7,089 (52.1%)	3,008 (42.4%)	1,866 (35.5%)	694 (31.1%)
	Shot 6	72 (0.0%)	313 (0.0%)	183 (0.1%)	128 (0.3%)	60 (0.4%)	201 (0.9%)	447 (1.2%)	248 (1.7%)	218 (1.7%)	681 (2.2%)	1,632 (2.4%)	2,740 (2.9%)	2,191 (3.9%)	2,071 (5.0%)	954 (7.0%)	725 (10.2%)	854 (16.3%)	385 (17.3%)
	Shot 7	13 (0.0%)	67 (0.0%)	41 (0.0%)	41 (0.1%)	19 (0.1%)	23 (0.1%)	29 (0.1%)	25 (0.2%)	19 (0.2%)	35 (0.1%)	68 (0.1%)	93 (0.1%)	85 (0.2%)	91 (0.2%)	46 (0.3%)	49 (0.7%)	51 (1.0%)	19 (0.9%)
	Shot 8	1 (0.0%)	22 (0.0%)	13 (0.0%)	15 (0.0%)	6 (0.0%)	3 (0.0%)	7 (0.0%)	7 (0.0%)	7 (0.1%)	9 (0.0%)	11 (0.0%)	14 (0.0%)	10 (0.0%)	8 (0.0%)	3 (0.0%)	6 (0.1%)	3 (0.1%)	1 (0.0%)
	Shot 9	0 (0.0%)	9 (0.0%)	8 (0.0%)	3 (0.0%)	1 (0.0%)	3 (0.0%)	2 (0.0%)	6 (0.0%)	1 (0.0%)	4 (0.0%)	5 (0.0%)	6 (0.0%)	1 (0.0%)	3 (0.0%)	5 (0.0%)	0 (0.0%)	0 (0.0%)	0 (0.0%)
	Shot 10	0 (0.0%)	3 (0.0%)	8 (0.0%)	3 (0.0%)	0 (0.0%)	0 (0.0%)	0 (0.0%)	2 (0.0%)	0 (0.0%)	1 (0.0%)	3 (0.0%)	5 (0.0%)	1 (0.0%)	1 (0.0%)	0 (0.0%)	0 (0.0%)	0 (0.0%)	0 (0.0%)
	Shot 11	0 (0.0%)	3 (0.0%)	4 (0.0%)	1 (0.0%)	1 (0.0%)	0 (0.0%)	0 (0.0%)	0 (0.0%)	0 (0.0%)	2 (0.0%)	1 (0.0%)	0 (0.0%)	0 (0.0%)	1 (0.0%)	0 (0.0%)	0 (0.0%)	0 (0.0%)	0 (0.0%)
	Shot 12	0 (0.0%)	2 (0.0%)	0 (0.0%)	2 (0.0%)	0 (0.0%)	1 (0.0%)	1 (0.0%)	0 (0.0%)	0 (0.0%)	2 (0.0%)	1 (0.0%)	0 (0.0%)	0 (0.0%)	0 (0.0%)	1 (0.0%)	0 (0.0%)	0 (0.0%)	0 (0.0%)
	Shot 13	0 (0.0%)	0 (0.0%)	2 (0.0%)	1 (0.0%)	0 (0.0%)	0 (0.0%)	0 (0.0%)	1 (0.0%)	0 (0.0%)	1 (0.0%)	0 (0.0%)	0 (0.0%)	2 (0.0%)	0 (0.0%)	0 (0.0%)	0 (0.0%)	0 (0.0%)	0 (0.0%)
	Shot 14	0 (0.0%)	0 (0.0%)	2 (0.0%)	0 (0.0%)	1 (0.0%)	0 (0.0%)	0 (0.0%)	1 (0.0%)	0 (0.0%)	0 (0.0%)	0 (0.0%)	0 (0.0%)	0 (0.0%)	1 (0.0%)	0 (0.0%)	0 (0.0%)	0 (0.0%)	0 (0.0%)
	Shot 15	0 (0.0%)	0 (0.0%)	2 (0.0%)	0 (0.0%)	0 (0.0%)	1 (0.0%)	0 (0.0%)	0 (0.0%)	1 (0.0%)	0 (0.0%)	0 (0.0%)	0 (0.0%)	0 (0.0%)	0 (0.0%)	0 (0.0%)	0 (0.0%)	0 (0.0%)	0 (0.0%)
	Shot 16	0 (0.0%)	0 (0.0%)	1 (0.0%)	0 (0.0%)	0 (0.0%)	0 (0.0%)	0 (0.0%)	0 (0.0%)	0 (0.0%)	1 (0.0%)	1 (0.0%)	0 (0.0%)	0 (0.0%)	0 (0.0%)	0 (0.0%)	0 (0.0%)	0 (0.0%)	0 (0.0%)
	Shot 17	0 (0.0%)	0 (0.0%)	0 (0.0%)	0 (0.0%)	0 (0.0%)	0 (0.0%)	0 (0.0%)	0 (0.0%)	0 (0.0%)	0 (0.0%)	1 (0.0%)	0 (0.0%)	0 (0.0%)	1 (0.0%)	1 (0.0%)	0 (0.0%)	0 (0.0%)	0 (0.0%)
	Rotavirus	561,974 (27.8%)	334 (0.0%)	72 (0.0%)	35 (0.0%)	23 (0.0%)	23 (0.0%)	15 (0.0%)	8 (0.0%)	7 (0.0%)	6 (0.0%)	12 (0.0%)	7 (0.0%)	6 (0.0%)	1 (0.0%)	3 (0.0%)	5 (0.0%)	2 (0.0%)	1 (0.0%)
	Shot 1	561,974 (100%)	99 (29.6%)	37 (51.4%)	18 (51.4%)	18 (78.3%)	19 (82.6%)	12 (80.0%)	6 (75.0%)	7 (100%)	6 (100%)	12 (100%)	6 (85.7%)	6 (100%)	1 (100%)	3 (100%)	5 (100%)	2 (100%)	1 (100%)
	Shot 2	508,290 (90.4%)	36 (10.8%)	4 (5.6%)	4 (11.4%)	2 (8.7%)	2 (8.7%)	0 (0.0%)	1 (12.5%)	0 (0.0%)	1 (16.7%)	1 (8.3%)	2 (28.6%)	0 (0.0%)	0 (0.0%)	0 (0.0%)	0 (0.0%)	0 (0.0%)	1 (100%)
	Shot 3	161,105 (28.7%)	125 (37.4%)	21 (29.2%)	9 (25.7%)	4 (17.4%)	0 (0.0%)	2 (13.3%)	1 (12.5%)	0 (0.0%)	0 (0.0%)	1 (8.3%)	0 (0.0%)	0 (0.0%)	0 (0.0%)	0 (0.0%)	0 (0.0%)	0 (0.0%)	0 (0.0%)
	Shot 4	600 (0.1%)	79 (23.7%)	14 (19.4%)	7 (20.0%)	0 (0.0%)	4 (17.4%)	1 (6.7%)	1 (12.5%)	0 (0.0%)	0 (0.0%)	0 (0.0%)	0 (0.0%)	0 (0.0%)	0 (0.0%)	0 (0.0%)	0 (0.0%)	0 (0.0%)	0 (0.0%)
	Shot 5	15 (0.0%)	3 (0.9%)	1 (1.4%)	1 (2.9%)	1 (4.3%)	1 (4.3%)	1 (6.7%)	0 (0.0%)	0 (0.0%)	0 (0.0%)	0 (0.0%)	0 (0.0%)	0 (0.0%)	0 (0.0%)	0 (0.0%)	0 (0.0%)	0 (0.0%)	0 (0.0%)
	Shot 6	4 (0.0%)	0 (0.0%)	0 (0.0%)	0 (0.0%)	0 (0.0%)	1 (4.3%)	0 (0.0%)	0 (0.0%)	0 (0.0%)	0 (0.0%)	0 (0.0%)	0 (0.0%)	0 (0.0%)	0 (0.0%)	0 (0.0%)	0 (0.0%)	0 (0.0%)	0 (0.0%)
	Shot 7	1 (0.0%)	0 (0.0%)	0 (0.0%)	0 (0.0%)	0 (0.0%)	0 (0.0%)	0 (0.0%)	0 (0.0%)	0 (0.0%)	0 (0.0%)	0 (0.0%)	0 (0.0%)	0 (0.0%)	0 (0.0%)	0 (0.0%)	0 (0.0%)	0 (0.0%)	0 (0.0%)
	Shot 8	1 (0.0%)	0 (0.0%)	0 (0.0%)	0 (0.0%)	0 (0.0%)	0 (0.0%)	0 (0.0%)	0 (0.0%)	0 (0.0%)	0 (0.0%)	0 (0.0%)	0 (0.0%)	0 (0.0%)	0 (0.0%)	0 (0.0%)	0 (0.0%)	0 (0.0%)	0 (0.0%)
	Rubella	1,170,883 (57.9%)	1,408,153 (72.7%)	239,303 (13.0%)	75,142 (4.3%)	37,037 (2.2%)	32,344 (2.2%)	15,559 (1.2%)	7,821 (0.7%)	6,880 (0.7%)	6,132 (0.8%)	5,447 (0.8%)	3,865 (0.7%)	3,630 (0.8%)	3,528 (0.9%)	2,691 (0.9%)	2,315 (1.0%)	1,678 (1.0%)	599 (0.5%)
	Shot 1	1,170,883 (100%)	488,402 (34.7%)	57,033 (23.8%)	21,523 (28.6%)	11,619 (31.4%)	10,856 (33.6%)	6,481 (41.7%)	3,613 (46.2%)	3,452 (50.2%)	3,215 (52.4%)	2,840 (52.1%)	2,059 (53.3%)	1,893 (52.1%)	1,871 (53.0%)	1,408 (52.3%)	1,264 (54.6%)	909 (54.2%)	287 (47.9%)
	Shot 2	73,573 (6.3%)	1,194,933 (84.9%)	196,522 (82.1%)	57,532 (76.6%)	27,221 (73.5%)	23,470 (72.6%)	10,503 (67.5%)	4,937 (63.1%)	4,304 (62.6%)	3,759 (61.3%)	3,411 (62.6%)	2,227 (57.6%)	2,185 (60.2%)	2,092 (59.3%)	1,563 (58.1%)	1,358 (58.7%)	989 (58.9%)	345 (57.6%)
	Shot 3	311 (0.0%)	8,154 (0.6%)	3,772 (1.6%)	2,210 (2.9%)	1,457 (3.9%)	1,377 (4.3%)	892 (5.7%)	435 (5.6%)	361 (5.2%)	346 (5.6%)	329 (6.0%)	339 (8.8%)	312 (8.6%)	329 (9.3%)	266 (9.9%)	250 (10.8%)	186 (11.1%)	77 (12.9%)
	Shot 4	9 (0.0%)	141 (0.0%)	140 (0.1%)	104 (0.1%)	68 (0.2%)	70 (0.2%)	42 (0.3%)	31 (0.4%)	35 (0.5%)	35 (0.6%)	31 (0.6%)	32 (0.8%)	41 (1.1%)	55 (1.6%)	34 (1.3%)	49 (2.1%)	37 (2.2%)	15 (2.5%)
	Shot 5	2 (0.0%)	15 (0.0%)	54 (0.0%)	21 (0.0%)	13 (0.0%)	15 (0.0%)	4 (0.0%)	7 (0.1%)	1 (0.0%)	2 (0.0%)	2 (0.0%)	4 (0.1%)	3 (0.1%)	5 (0.1%)	1 (0.0%)	2 (0.1%)	1 (0.1%)	1 (0.2%)
	Shot 6	0 (0.0%)	3 (0.0%)	32 (0.0%)	18 (0.0%)	11 (0.0%)	4 (0.0%)	8 (0.1%)	2 (0.0%)	1 (0.0%)	1 (0.0%)	0 (0.0%)	2 (0.1%)	1 (0.0%)	0 (0.0%)	0 (0.0%)	0 (0.0%)	0 (0.0%)	0 (0.0%)
	Shot 7	0 (0.0%)	0 (0.0%)	7 (0.0%)	17 (0.0%)	7 (0.0%)	2 (0.0%)	4 (0.0%)	4 (0.1%)	1 (0.0%)	2 (0.0%)	0 (0.0%)	0 (0.0%)	0 (0.0%)	0 (0.0%)	0 (0.0%)	0 (0.0%)	0 (0.0%)	0 (0.0%)
	Shot 8	0 (0.0%)	0 (0.0%)	3 (0.0%)	7 (0.0%)	3 (0.0%)	2 (0.0%)	4 (0.0%)	5 (0.1%)	2 (0.0%)	0 (0.0%)	0 (0.0%)	0 (0.0%)	1 (0.0%)	0 (0.0%)	0 (0.0%)	0 (0.0%)	0 (0.0%)	0 (0.0%)
	Shot 9	0 (0.0%)	0 (0.0%)	0 (0.0%)	6 (0.0%)	2 (0.0%)	3 (0.0%)	0 (0.0%)	2 (0.0%)	2 (0.0%)	1 (0.0%)	1 (0.0%)	0 (0.0%)	0 (0.0%)	0 (0.0%)	0 (0.0%)	0 (0.0%)	0 (0.0%)	0 (0.0%)
	Shot 10	0 (0.0%)	0 (0.0%)	0 (0.0%)	3 (0.0%)	1 (0.0%)	1 (0.0%)	0 (0.0%)	0 (0.0%)	1 (0.0%)	0 (0.0%)	0 (0.0%)	0 (0.0%)	0 (0.0%)	0 (0.0%)	0 (0.0%)	0 (0.0%)	0 (0.0%)	0 (0.0%)
	Shot 11	0 (0.0%)	0 (0.0%)	0 (0.0%)	0 (0.0%)	0 (0.0%)	0 (0.0%)	1 (0.0%)	1 (0.0%)	0 (0.0%)	0 (0.0%)	1 (0.0%)	1 (0.0%)	0 (0.0%)	0 (0.0%)	0 (0.0%)	0 (0.0%)	0 (0.0%)	0 (0.0%)
	Shot 12	0 (0.0%)	0 (0.0%)	0 (0.0%)	0 (0.0%)	0 (0.0%)	0 (0.0%)	0 (0.0%)	1 (0.0%)	0 (0.0%)	1 (0.0%)	0 (0.0%)	0 (0.0%)	0 (0.0%)	0 (0.0%)	0 (0.0%)	0 (0.0%)	0 (0.0%)	0 (0.0%)
	Shot 13	0 (0.0%)	0 (0.0%)	0 (0.0%)	0 (0.0%)	0 (0.0%)	0 (0.0%)	0 (0.0%)	0 (0.0%)	1 (0.0%)	0 (0.0%)	1 (0.0%)	0 (0.0%)	0 (0.0%)	0 (0.0%)	0 (0.0%)	0 (0.0%)	0 (0.0%)	0 (0.0%)
	Shot 14	0 (0.0%)	0 (0.0%)	0 (0.0%)	0 (0.0%)	0 (0.0%)	0 (0.0%)	0 (0.0%)	0 (0.0%)	0 (0.0%)	0 (0.0%)	1 (0.0%)	1 (0.0%)	0 (0.0%)	0 (0.0%)	0 (0.0%)	0 (0.0%)	0 (0.0%)	0 (0.0%)
	Shot 15	0 (0.0%)	0 (0.0%)	0 (0.0%)	0 (0.0%)	0 (0.0%)	0 (0.0%)	0 (0.0%)	0 (0.0%)	0 (0.0%)	0 (0.0%)	1 (0.0%)	0 (0.0%)	0 (0.0%)	0 (0.0%)	0 (0.0%)	0 (0.0%)	0 (0.0%)	0 (0.0%)
	Tetanus	1,773,241 (87.6%)	1,289,950 (66.6%)	150,498 (8.2%)	42,005 (2.4%)	38,754 (2.3%)	221,476 (15.3%)	477,283 (37.8%)	119,192 (10.9%)	51,573 (5.4%)	34,804 (4.3%)	57,317 (8.3%)	92,668 (16.0%)	58,888 (12.3%)	44,473 (11.4%)	15,842 (5.2%)	9,648 (4.0%)	9,068 (5.2%)	3,757 (3.3%)
	Shot 1	1,773,241 (100%)	67,316 (5.2%)	13,613 (9.0%)	5,547 (13.2%)	3,882 (10.0%)	10,212 (4.6%)	18,040 (3.8%)	6,395 (5.4%)	3,045 (5.9%)	2,133 (6.1%)	2,132 (3.7%)	2,236 (2.4%)	1,522 (2.6%)	1,121 (2.5%)	480 (3.0%)	312 (3.2%)	229 (2.5%)	82 (2.2%)
	Shot 2	1,672,547 (94.3%)	63,199 (4.9%)	13,540 (9.0%)	5,794 (13.8%)	5,715 (14.7%)	18,259 (8.2%)	17,329 (3.6%)	6,284 (5.3%)	3,200 (6.2%)	2,649 (7.6%)	4,365 (7.6%)	7,131 (7.7%)	5,462 (9.3%)	4,732 (10.6%)	2,182 (13.8%)	1,730 (17.9%)	1,791 (19.8%)	783 (20.8%)
	Shot 3	1,515,937 (85.5%)	126,400 (9.8%)	27,992 (18.6%)	9,837 (23.4%)	5,565 (14.4%)	9,228 (4.2%)	9,411 (2.0%)	3,422 (2.9%)	2,043 (4.0%)	2,132 (6.1%)	4,623 (8.1%)	5,524 (6.0%)	4,248 (7.2%)	3,405 (7.7%)	1,448 (9.1%)	1,112 (11.5%)	1,012 (11.2%)	481 (12.8%)
	Shot 4	210,784 (11.9%)	1,082,457 (83.9%)	101,985 (67.8%)	22,606 (53.8%)	9,873 (25.5%)	20,894 (9.4%)	35,221 (7.4%)	11,321 (9.5%)	5,816 (11.3%)	3,776 (10.8%)	4,102 (7.2%)	4,113 (4.4%)	3,336 (5.7%)	2,862 (6.4%)	1,333 (8.4%)	824 (8.5%)	645 (7.1%)	293 (7.8%)
	Shot 5	1,438 (0.1%)	13,209 (1.0%)	3,747 (2.5%)	2,114 (5.0%)	15,442 (39.8%)	162,111 (73.2%)	392,308 (82.2%)	89,727 (75.3%)	35,960 (69.7%)	18,285 (52.5%)	16,247 (28.3%)	15,929 (17.2%)	11,433 (19.4%)	8,615 (19.4%)	3,180 (20.1%)	1,750 (18.1%)	1,342 (14.8%)	549 (14.6%)
	Shot 6	70 (0.0%)	408 (0.0%)	238 (0.2%)	210 (0.5%)	333 (0.9%)	2,491 (1.1%)	5,929 (1.2%)	2,515 (2.1%)	1,826 (3.5%)	5,942 (17.1%)	25,545 (44.6%)	56,753 (61.2%)	32,124 (54.6%)	23,004 (51.7%)	6,916 (43.7%)	3,643 (37.8%)	3,542 (39.1%)	1,280 (34.1%)
	Shot 7	11 (0.0%)	67 (0.0%)	46 (0.0%)	53 (0.1%)	48 (0.1%)	124 (0.1%)	190 (0.0%)	105 (0.1%)	96 (0.2%)	228 (0.7%)	592 (1.0%)	1,210 (1.3%)	948 (1.6%)	937 (2.1%)	419 (2.6%)	384 (4.0%)	566 (6.2%)	302 (8.0%)
	Shot 8	1 (0.0%)	22 (0.0%)	15 (0.0%)	19 (0.0%)	15 (0.0%)	26 (0.0%)	38 (0.0%)	18 (0.0%)	21 (0.0%)	20 (0.1%)	39 (0.1%)	54 (0.1%)	50 (0.1%)	36 (0.1%)	22 (0.1%)	22 (0.2%)	31 (0.3%)	19 (0.5%)
	Shot 9	0 (0.0%)	9 (0.0%)	9 (0.0%)	2 (0.0%)	7 (0.0%)	11 (0.0%)	10 (0.0%)	5 (0.0%)	5 (0.0%)	10 (0.0%)	5 (0.0%)	10 (0.0%)	3 (0.0%)	3 (0.0%)	3 (0.0%)	3 (0.0%)	2 (0.0%)	1 (0.0%)
	Shot 10	0 (0.0%)	3 (0.0%)	8 (0.0%)	3 (0.0%)	3 (0.0%)	3 (0.0%)	1 (0.0%)	6 (0.0%)	0 (0.0%)	2 (0.0%)	3 (0.0%)	8 (0.0%)	4 (0.0%)	1 (0.0%)	2 (0.0%)	0 (0.0%)	0 (0.0%)	0 (0.0%)
	Shot 11	0 (0.0%)	3 (0.0%)	4 (0.0%)	2 (0.0%)	2 (0.0%)	2 (0.0%)	0 (0.0%)	3 (0.0%)	0 (0.0%)	0 (0.0%)	3 (0.0%)	2 (0.0%)	0 (0.0%)	2 (0.0%)	1 (0.0%)	0 (0.0%)	0 (0.0%)	0 (0.0%)
	Shot 12	0 (0.0%)	2 (0.0%)	0 (0.0%)	3 (0.0%)	2 (0.0%)	1 (0.0%)	2 (0.0%)	3 (0.0%)	1 (0.0%)	2 (0.0%)	0 (0.0%)	0 (0.0%)	0 (0.0%)	0 (0.0%)	0 (0.0%)	0 (0.0%)	0 (0.0%)	0 (0.0%)
	Shot 13	0 (0.0%)	0 (0.0%)	2 (0.0%)	2 (0.0%)	0 (0.0%)	1 (0.0%)	1 (0.0%)	0 (0.0%)	2 (0.0%)	1 (0.0%)	0 (0.0%)	0 (0.0%)	1 (0.0%)	2 (0.0%)	1 (0.0%)	0 (0.0%)	0 (0.0%)	0 (0.0%)
	Shot 14	0 (0.0%)	0 (0.0%)	2 (0.0%)	0 (0.0%)	1 (0.0%)	0 (0.0%)	1 (0.0%)	1 (0.0%)	0 (0.0%)	1 (0.0%)	0 (0.0%)	2 (0.0%)	0 (0.0%)	0 (0.0%)	0 (0.0%)	0 (0.0%)	0 (0.0%)	0 (0.0%)
	Shot 15	0 (0.0%)	0 (0.0%)	2 (0.0%)	0 (0.0%)	0 (0.0%)	1 (0.0%)	0 (0.0%)	1 (0.0%)	0 (0.0%)	1 (0.0%)	0 (0.0%)	0 (0.0%)	2 (0.0%)	0 (0.0%)	0 (0.0%)	0 (0.0%)	0 (0.0%)	0 (0.0%)
	Shot 16	0 (0.0%)	0 (0.0%)	1 (0.0%)	0 (0.0%)	0 (0.0%)	1 (0.0%)	0 (0.0%)	1 (0.0%)	0 (0.0%)	1 (0.0%)	0 (0.0%)	0 (0.0%)	0 (0.0%)	1 (0.0%)	0 (0.0%)	0 (0.0%)	0 (0.0%)	0 (0.0%)
	Shot 17	0 (0.0%)	0 (0.0%)	0 (0.0%)	0 (0.0%)	0 (0.0%)	0 (0.0%)	0 (0.0%)	1 (0.0%)	0 (0.0%)	0 (0.0%)	1 (0.0%)	0 (0.0%)	0 (0.0%)	1 (0.0%)	0 (0.0%)	0 (0.0%)	0 (0.0%)	0 (0.0%)
	Shot 18	0 (0.0%)	0 (0.0%)	0 (0.0%)	0 (0.0%)	0 (0.0%)	0 (0.0%)	0 (0.0%)	0 (0.0%)	1 (0.0%)	0 (0.0%)	0 (0.0%)	0 (0.0%)	0 (0.0%)	0 (0.0%)	0 (0.0%)	0 (0.0%)	0 (0.0%)	0 (0.0%)
	Shot 19	0 (0.0%)	0 (0.0%)	0 (0.0%)	0 (0.0%)	0 (0.0%)	0 (0.0%)	0 (0.0%)	0 (0.0%)	0 (0.0%)	0 (0.0%)	1 (0.0%)	0 (0.0%)	0 (0.0%)	0 (0.0%)	0 (0.0%)	0 (0.0%)	0 (0.0%)	0 (0.0%)
	Shot 20	0 (0.0%)	0 (0.0%)	0 (0.0%)	0 (0.0%)	0 (0.0%)	0 (0.0%)	0 (0.0%)	0 (0.0%)	0 (0.0%)	0 (0.0%)	0 (0.0%)	0 (0.0%)	0 (0.0%)	0 (0.0%)	1 (0.0%)	0 (0.0%)	0 (0.0%)	0 (0.0%)
	Varicella	991,115 (49.0%)	1,207,780 (62.4%)	200,371 (10.9%)	75,817 (4.3%)	45,840 (2.8%)	48,627 (3.3%)	24,735 (2.0%)	11,723 (1.1%)	8,723 (0.9%)	7,129 (0.9%)	6,100 (0.9%)	4,005 (0.7%)	3,178 (0.7%)	3,299 (0.8%)	1,849 (0.6%)	1,126 (0.5%)	699 (0.4%)	303 (0.3%)
	Shot 1	991,115 (100%)	442,705 (36.7%)	57,568 (28.7%)	25,764 (34.0%)	16,608 (36.2%)	18,958 (39.0%)	11,866 (48.0%)	5,684 (48.5%)	4,392 (50.3%)	3,676 (51.6%)	3,345 (54.8%)	2,065 (51.6%)	1,632 (51.4%)	1,726 (52.3%)	908 (49.1%)	577 (51.2%)	358 (51.2%)	150 (49.5%)
	Shot 2	58,972 (6.0%)	1,009,041 (83.5%)	157,339 (78.5%)	55,247 (72.9%)	32,646 (71.2%)	34,562 (71.1%)	17,427 (70.5%)	7,846 (66.9%)	5,803 (66.5%)	4,603 (64.6%)	3,928 (64.4%)	2,573 (64.2%)	1,988 (62.6%)	2,149 (65.1%)	1,189 (64.3%)	691 (61.4%)	411 (58.8%)	176 (58.1%)
	Shot 3	290 (0.0%)	7,316 (0.6%)	3,283 (1.6%)	2,179 (2.9%)	1,469 (3.2%)	1,514 (3.1%)	935 (3.8%)	499 (4.3%)	414 (4.7%)	385 (5.4%)	321 (5.3%)	272 (6.8%)	212 (6.7%)	216 (6.5%)	118 (6.4%)	95 (8.4%)	63 (9.0%)	40 (13.2%)
	Shot 4	8 (0.0%)	148 (0.0%)	128 (0.1%)	110 (0.1%)	68 (0.1%)	95 (0.2%)	60 (0.2%)	47 (0.4%)	41 (0.5%)	31 (0.4%)	30 (0.5%)	26 (0.6%)	35 (1.1%)	24 (0.7%)	21 (1.1%)	16 (1.4%)	9 (1.3%)	2 (0.7%)
	Shot 5	1 (0.0%)	17 (0.0%)	38 (0.0%)	17 (0.0%)	7 (0.0%)	10 (0.0%)	4 (0.0%)	10 (0.1%)	2 (0.0%)	1 (0.0%)	0 (0.0%)	1 (0.0%)	6 (0.2%)	2 (0.1%)	1 (0.1%)	2 (0.2%)	0 (0.0%)	0 (0.0%)
	Shot 6	0 (0.0%)	4 (0.0%)	22 (0.0%)	18 (0.0%)	4 (0.0%)	3 (0.0%)	4 (0.0%)	5 (0.0%)	1 (0.0%)	0 (0.0%)	1 (0.0%)	0 (0.0%)	1 (0.0%)	1 (0.0%)	0 (0.0%)	0 (0.0%)	0 (0.0%)	0 (0.0%)
	Shot 7	0 (0.0%)	0 (0.0%)	7 (0.0%)	12 (0.0%)	4 (0.0%)	3 (0.0%)	1 (0.0%)	4 (0.0%)	2 (0.0%)	0 (0.0%)	1 (0.0%)	0 (0.0%)	0 (0.0%)	0 (0.0%)	0 (0.0%)	0 (0.0%)	0 (0.0%)	0 (0.0%)
	Shot 8	0 (0.0%)	0 (0.0%)	3 (0.0%)	2 (0.0%)	4 (0.0%)	1 (0.0%)	3 (0.0%)	0 (0.0%)	1 (0.0%)	1 (0.0%)	0 (0.0%)	0 (0.0%)	1 (0.0%)	0 (0.0%)	0 (0.0%)	0 (0.0%)	0 (0.0%)	0 (0.0%)
	Shot 9	0 (0.0%)	0 (0.0%)	2 (0.0%)	1 (0.0%)	1 (0.0%)	2 (0.0%)	3 (0.0%)	0 (0.0%)	0 (0.0%)	2 (0.0%)	0 (0.0%)	0 (0.0%)	0 (0.0%)	0 (0.0%)	0 (0.0%)	0 (0.0%)	0 (0.0%)	0 (0.0%)
	Shot 10	0 (0.0%)	0 (0.0%)	0 (0.0%)	2 (0.0%)	1 (0.0%)	0 (0.0%)	0 (0.0%)	0 (0.0%)	1 (0.0%)	0 (0.0%)	0 (0.0%)	0 (0.0%)	0 (0.0%)	0 (0.0%)	0 (0.0%)	0 (0.0%)	0 (0.0%)	0 (0.0%)

## Sheet: Supplementary Table 3
	(Click to return to the table of contents)
	Supplementary Table 3: Cumulative vaccination coverage by age in the German Million Children Cohort
	Vaccine	≤1 year	≤2 years	≤3 years	≤4 years	≤5 years	≤6 years	≤7 years	≤8 years	≤9 years	≤10 years	≤11 years	≤12 years	≤13 years	≤14 years	≤15 years	≤16 years	≤17 years	≤18 years
	Children	2,023,613 (100%)	2,023,613 (100%)	2,023,613 (100%)	2,023,613 (100%)	2,023,613 (100%)	2,023,613 (100%)	2,023,613 (100%)	2,023,613 (100%)	2,023,613 (100%)	2,023,613 (100%)	2,023,613 (100%)	2,023,613 (100%)	2,023,613 (100%)	2,023,613 (100%)	2,023,613 (100%)	2,023,613 (100%)	2,023,613 (100%)	2,023,613 (100%)
	COVID 19	0 (0.0%)	0 (0.0%)	0 (0.0%)	0 (0.0%)	0 (0.0%)	0 (0.0%)	0 (0.0%)	0 (0.0%)	0 (0.0%)	0 (0.0%)	0 (0.0%)	0 (0.0%)	0 (0.0%)	0 (0.0%)	0 (0.0%)	0 (0.0%)	0 (0.0%)	0 (0.0%)
	Cholera	100 (0.0%)	107 (0.0%)	120 (0.0%)	128 (0.0%)	137 (0.0%)	147 (0.0%)	157 (0.0%)	162 (0.0%)	167 (0.0%)	171 (0.0%)	173 (0.0%)	175 (0.0%)	175 (0.0%)	175 (0.0%)	179 (0.0%)	180 (0.0%)	180 (0.0%)	180 (0.0%)
	Shot 1	100 (100%)	107 (100%)	120 (100%)	128 (100%)	137 (100%)	147 (100%)	157 (100%)	162 (100%)	167 (100%)	171 (100%)	173 (100%)	175 (100%)	175 (100%)	175 (100%)	179 (100%)	180 (100%)	180 (100%)	180 (100%)
	Shot 2	0 (0.0%)	2 (1.9%)	10 (8.3%)	16 (12.5%)	17 (12.4%)	22 (15.0%)	25 (15.9%)	25 (15.4%)	25 (15.0%)	26 (15.2%)	27 (15.6%)	27 (15.4%)	27 (15.4%)	27 (15.4%)	27 (15.1%)	27 (15.0%)	27 (15.0%)	27 (15.0%)
	Shot 3	0 (0.0%)	0 (0.0%)	0 (0.0%)	0 (0.0%)	1 (0.7%)	1 (0.7%)	1 (0.6%)	1 (0.6%)	1 (0.6%)	1 (0.6%)	1 (0.6%)	1 (0.6%)	1 (0.6%)	1 (0.6%)	1 (0.6%)	1 (0.6%)	1 (0.6%)	1 (0.6%)
	Tick-Borne Encephalitis	5,065 (0.3%)	75,999 (3.8%)	185,211 (9.2%)	285,713 (14.1%)	345,638 (17.1%)	397,063 (19.6%)	431,563 (21.3%)	458,571 (22.7%)	479,801 (23.7%)	496,049 (24.5%)	508,458 (25.1%)	517,216 (25.6%)	523,529 (25.9%)	528,676 (26.1%)	531,536 (26.3%)	533,034 (26.3%)	533,862 (26.4%)	534,288 (26.4%)
	Shot 1	5,065 (100%)	75,999 (100%)	185,211 (100%)	285,713 (100%)	345,638 (100%)	397,063 (100%)	431,563 (100%)	458,571 (100%)	479,801 (100%)	496,049 (100%)	508,458 (100%)	517,216 (100%)	523,529 (100%)	528,676 (100%)	531,536 (100%)	533,034 (100%)	533,862 (100%)	534,288 (100%)
	Shot 2	1,295 (25.6%)	53,262 (70.1%)	141,967 (76.7%)	249,396 (87.3%)	313,799 (90.8%)	366,079 (92.2%)	400,500 (92.8%)	427,220 (93.2%)	448,295 (93.4%)	464,488 (93.6%)	477,018 (93.8%)	485,909 (93.9%)	492,294 (94.0%)	497,554 (94.1%)	500,461 (94.2%)	502,070 (94.2%)	502,909 (94.2%)	503,352 (94.2%)
	Shot 3	40 (0.8%)	5,568 (7.3%)	55,363 (29.9%)	135,195 (47.3%)	205,560 (59.5%)	257,669 (64.9%)	292,626 (67.8%)	319,334 (69.6%)	340,191 (70.9%)	356,304 (71.8%)	368,841 (72.5%)	377,847 (73.1%)	384,610 (73.5%)	390,042 (73.8%)	393,187 (74.0%)	395,039 (74.1%)	395,978 (74.2%)	396,406 (74.2%)
	Shot 4	1 (0.0%)	41 (0.1%)	386 (0.2%)	1,222 (0.4%)	3,591 (1.0%)	18,571 (4.7%)	43,055 (10.0%)	70,922 (15.5%)	94,165 (19.6%)	111,837 (22.5%)	125,400 (24.7%)	134,322 (26.0%)	141,441 (27.0%)	147,705 (27.9%)	150,993 (28.4%)	152,977 (28.7%)	154,146 (28.9%)	154,724 (29.0%)
	Shot 5	0 (0.0%)	0 (0.0%)	7 (0.0%)	38 (0.0%)	120 (0.0%)	353 (0.1%)	739 (0.2%)	1,373 (0.3%)	2,659 (0.6%)	4,816 (1.0%)	9,587 (1.9%)	16,084 (3.1%)	23,332 (4.5%)	30,118 (5.7%)	33,984 (6.4%)	36,426 (6.8%)	37,861 (7.1%)	38,516 (7.2%)
	Shot 6	0 (0.0%)	0 (0.0%)	2 (0.0%)	8 (0.0%)	16 (0.0%)	31 (0.0%)	64 (0.0%)	104 (0.0%)	180 (0.0%)	283 (0.1%)	453 (0.1%)	795 (0.2%)	1,328 (0.3%)	2,102 (0.4%)	2,747 (0.5%)	3,731 (0.7%)	4,758 (0.9%)	5,438 (1.0%)
	Shot 7	0 (0.0%)	0 (0.0%)	0 (0.0%)	1 (0.0%)	2 (0.0%)	6 (0.0%)	14 (0.0%)	26 (0.0%)	36 (0.0%)	50 (0.0%)	78 (0.0%)	105 (0.0%)	141 (0.0%)	191 (0.0%)	257 (0.0%)	360 (0.1%)	458 (0.1%)	514 (0.1%)
	Shot 8	0 (0.0%)	0 (0.0%)	0 (0.0%)	0 (0.0%)	0 (0.0%)	0 (0.0%)	1 (0.0%)	6 (0.0%)	15 (0.0%)	23 (0.0%)	29 (0.0%)	33 (0.0%)	36 (0.0%)	38 (0.0%)	49 (0.0%)	57 (0.0%)	66 (0.0%)	75 (0.0%)
	Shot 9	0 (0.0%)	0 (0.0%)	0 (0.0%)	0 (0.0%)	0 (0.0%)	0 (0.0%)	0 (0.0%)	0 (0.0%)	4 (0.0%)	10 (0.0%)	11 (0.0%)	18 (0.0%)	20 (0.0%)	22 (0.0%)	22 (0.0%)	24 (0.0%)	24 (0.0%)	25 (0.0%)
	Shot 10	0 (0.0%)	0 (0.0%)	0 (0.0%)	0 (0.0%)	0 (0.0%)	0 (0.0%)	0 (0.0%)	0 (0.0%)	1 (0.0%)	2 (0.0%)	5 (0.0%)	6 (0.0%)	8 (0.0%)	10 (0.0%)	12 (0.0%)	13 (0.0%)	13 (0.0%)	13 (0.0%)
	Shot 11	0 (0.0%)	0 (0.0%)	0 (0.0%)	0 (0.0%)	0 (0.0%)	0 (0.0%)	0 (0.0%)	0 (0.0%)	0 (0.0%)	0 (0.0%)	1 (0.0%)	1 (0.0%)	2 (0.0%)	2 (0.0%)	3 (0.0%)	4 (0.0%)	4 (0.0%)	4 (0.0%)
	Shot 12	0 (0.0%)	0 (0.0%)	0 (0.0%)	0 (0.0%)	0 (0.0%)	0 (0.0%)	0 (0.0%)	0 (0.0%)	0 (0.0%)	0 (0.0%)	0 (0.0%)	1 (0.0%)	1 (0.0%)	1 (0.0%)	1 (0.0%)	1 (0.0%)	1 (0.0%)	1 (0.0%)
	Yellow fever	37 (0.0%)	92 (0.0%)	120 (0.0%)	143 (0.0%)	158 (0.0%)	171 (0.0%)	183 (0.0%)	185 (0.0%)	191 (0.0%)	194 (0.0%)	200 (0.0%)	202 (0.0%)	204 (0.0%)	204 (0.0%)	204 (0.0%)	205 (0.0%)	205 (0.0%)	207 (0.0%)
	Shot 1	37 (100%)	92 (100%)	120 (100%)	143 (100%)	158 (100%)	171 (100%)	183 (100%)	185 (100%)	191 (100%)	194 (100%)	200 (100%)	202 (100%)	204 (100%)	204 (100%)	204 (100%)	205 (100%)	205 (100%)	207 (100%)
	Shot 2	0 (0.0%)	0 (0.0%)	0 (0.0%)	0 (0.0%)	0 (0.0%)	0 (0.0%)	0 (0.0%)	0 (0.0%)	0 (0.0%)	1 (0.5%)	1 (0.5%)	1 (0.5%)	1 (0.5%)	1 (0.5%)	1 (0.5%)	1 (0.5%)	1 (0.5%)	1 (0.5%)
	Hepatitis A	3,097 (0.2%)	22,032 (1.1%)	32,400 (1.6%)	39,513 (2.0%)	44,317 (2.2%)	48,649 (2.4%)	51,244 (2.5%)	53,054 (2.6%)	54,490 (2.7%)	55,689 (2.8%)	56,806 (2.8%)	57,684 (2.9%)	58,406 (2.9%)	59,088 (2.9%)	59,685 (2.9%)	60,241 (3.0%)	60,699 (3.0%)	60,954 (3.0%)
	Shot 1	3,097 (100%)	22,032 (100%)	32,400 (100%)	39,513 (100%)	44,317 (100%)	48,649 (100%)	51,244 (100%)	53,054 (100%)	54,490 (100%)	55,689 (100%)	56,806 (100%)	57,684 (100%)	58,406 (100%)	59,088 (100%)	59,685 (100%)	60,241 (100%)	60,699 (100%)	60,954 (100%)
	Shot 2	423 (13.7%)	8,474 (38.5%)	18,027 (55.6%)	24,127 (61.1%)	28,187 (63.6%)	31,449 (64.6%)	33,465 (65.3%)	34,798 (65.6%)	35,849 (65.8%)	36,695 (65.9%)	37,428 (65.9%)	37,983 (65.8%)	38,404 (65.8%)	38,846 (65.7%)	39,127 (65.6%)	39,376 (65.4%)	39,597 (65.2%)	39,702 (65.1%)
	Shot 3	49 (1.6%)	1,869 (8.5%)	4,332 (13.4%)	5,682 (14.4%)	6,484 (14.6%)	7,253 (14.9%)	7,686 (15.0%)	7,987 (15.1%)	8,228 (15.1%)	8,449 (15.2%)	8,652 (15.2%)	8,829 (15.3%)	8,976 (15.4%)	9,134 (15.5%)	9,254 (15.5%)	9,318 (15.5%)	9,372 (15.4%)	9,403 (15.4%)
	Shot 4	2 (0.1%)	11 (0.0%)	39 (0.1%)	73 (0.2%)	90 (0.2%)	116 (0.2%)	130 (0.3%)	143 (0.3%)	155 (0.3%)	164 (0.3%)	172 (0.3%)	176 (0.3%)	186 (0.3%)	195 (0.3%)	204 (0.3%)	205 (0.3%)	211 (0.3%)	212 (0.3%)
	Shot 5	0 (0.0%)	1 (0.0%)	5 (0.0%)	8 (0.0%)	12 (0.0%)	15 (0.0%)	16 (0.0%)	20 (0.0%)	22 (0.0%)	24 (0.0%)	26 (0.0%)	27 (0.0%)	27 (0.0%)	28 (0.0%)	29 (0.0%)	31 (0.1%)	32 (0.1%)	34 (0.1%)
	Shot 6	0 (0.0%)	0 (0.0%)	1 (0.0%)	2 (0.0%)	5 (0.0%)	7 (0.0%)	8 (0.0%)	9 (0.0%)	10 (0.0%)	10 (0.0%)	13 (0.0%)	13 (0.0%)	13 (0.0%)	13 (0.0%)	13 (0.0%)	13 (0.0%)	13 (0.0%)	14 (0.0%)
	Shot 7	0 (0.0%)	0 (0.0%)	0 (0.0%)	1 (0.0%)	1 (0.0%)	5 (0.0%)	7 (0.0%)	7 (0.0%)	7 (0.0%)	7 (0.0%)	7 (0.0%)	8 (0.0%)	9 (0.0%)	9 (0.0%)	9 (0.0%)	9 (0.0%)	9 (0.0%)	9 (0.0%)
	Shot 8	0 (0.0%)	0 (0.0%)	0 (0.0%)	1 (0.0%)	1 (0.0%)	2 (0.0%)	3 (0.0%)	5 (0.0%)	5 (0.0%)	6 (0.0%)	6 (0.0%)	6 (0.0%)	6 (0.0%)	6 (0.0%)	6 (0.0%)	6 (0.0%)	7 (0.0%)	7 (0.0%)
	Shot 9	0 (0.0%)	0 (0.0%)	0 (0.0%)	0 (0.0%)	1 (0.0%)	1 (0.0%)	1 (0.0%)	3 (0.0%)	5 (0.0%)	5 (0.0%)	5 (0.0%)	5 (0.0%)	5 (0.0%)	5 (0.0%)	5 (0.0%)	5 (0.0%)	5 (0.0%)	5 (0.0%)
	Shot 10	0 (0.0%)	0 (0.0%)	0 (0.0%)	0 (0.0%)	0 (0.0%)	0 (0.0%)	0 (0.0%)	0 (0.0%)	1 (0.0%)	2 (0.0%)	2 (0.0%)	2 (0.0%)	2 (0.0%)	2 (0.0%)	2 (0.0%)	2 (0.0%)	2 (0.0%)	2 (0.0%)
	Shot 11	0 (0.0%)	0 (0.0%)	0 (0.0%)	0 (0.0%)	0 (0.0%)	0 (0.0%)	0 (0.0%)	0 (0.0%)	0 (0.0%)	0 (0.0%)	1 (0.0%)	1 (0.0%)	1 (0.0%)	1 (0.0%)	1 (0.0%)	1 (0.0%)	1 (0.0%)	1 (0.0%)
	Shot 12	0 (0.0%)	0 (0.0%)	0 (0.0%)	0 (0.0%)	0 (0.0%)	0 (0.0%)	0 (0.0%)	0 (0.0%)	0 (0.0%)	0 (0.0%)	1 (0.0%)	1 (0.0%)	1 (0.0%)	1 (0.0%)	1 (0.0%)	1 (0.0%)	1 (0.0%)	1 (0.0%)
	Human papilloma virus	133 (0.0%)	300 (0.0%)	360 (0.0%)	397 (0.0%)	422 (0.0%)	441 (0.0%)	459 (0.0%)	479 (0.0%)	2,844 (0.1%)	45,235 (2.2%)	94,888 (4.7%)	138,808 (6.9%)	187,469 (9.3%)	242,995 (12.0%)	271,020 (13.4%)	282,473 (14.0%)	288,995 (14.3%)	291,877 (14.4%)
	Shot 1	133 (100%)	300 (100%)	360 (100%)	397 (100%)	422 (100%)	441 (100%)	459 (100%)	479 (100%)	2,844 (100%)	45,235 (100%)	94,888 (100%)	138,808 (100%)	187,469 (100%)	242,995 (100%)	271,020 (100%)	282,473 (100%)	288,995 (100%)	291,877 (100%)
	Shot 2	25 (18.8%)	120 (40.0%)	146 (40.6%)	152 (38.3%)	162 (38.4%)	165 (37.4%)	169 (36.8%)	170 (35.5%)	331 (11.6%)	13,102 (29.0%)	45,253 (47.7%)	80,258 (57.8%)	116,074 (61.9%)	159,540 (65.7%)	190,286 (70.2%)	209,260 (74.1%)	216,742 (75.0%)	220,066 (75.4%)
	Shot 3	2 (1.5%)	32 (10.7%)	63 (17.5%)	69 (17.4%)	73 (17.3%)	76 (17.2%)	77 (16.8%)	77 (16.1%)	79 (2.8%)	116 (0.3%)	353 (0.4%)	867 (0.6%)	1,641 (0.9%)	2,954 (1.2%)	4,883 (1.8%)	10,203 (3.6%)	16,076 (5.6%)	19,014 (6.5%)
	Shot 4	0 (0.0%)	1 (0.3%)	1 (0.3%)	1 (0.3%)	1 (0.2%)	1 (0.2%)	1 (0.2%)	1 (0.2%)	1 (0.0%)	1 (0.0%)	7 (0.0%)	18 (0.0%)	40 (0.0%)	79 (0.0%)	125 (0.0%)	235 (0.1%)	357 (0.1%)	423 (0.1%)
	Shot 5	0 (0.0%)	0 (0.0%)	0 (0.0%)	0 (0.0%)	0 (0.0%)	0 (0.0%)	0 (0.0%)	0 (0.0%)	0 (0.0%)	0 (0.0%)	1 (0.0%)	3 (0.0%)	9 (0.0%)	18 (0.0%)	30 (0.0%)	40 (0.0%)	53 (0.0%)	65 (0.0%)
	Shot 6	0 (0.0%)	0 (0.0%)	0 (0.0%)	0 (0.0%)	0 (0.0%)	0 (0.0%)	0 (0.0%)	0 (0.0%)	0 (0.0%)	0 (0.0%)	0 (0.0%)	0 (0.0%)	0 (0.0%)	1 (0.0%)	2 (0.0%)	3 (0.0%)	7 (0.0%)	7 (0.0%)
	Influenza	18,608 (0.9%)	61,649 (3.0%)	100,782 (5.0%)	132,981 (6.6%)	158,235 (7.8%)	178,956 (8.8%)	193,323 (9.6%)	205,034 (10.1%)	214,505 (10.6%)	222,117 (11.0%)	228,607 (11.3%)	234,041 (11.6%)	238,339 (11.8%)	242,307 (12.0%)	245,126 (12.1%)	247,569 (12.2%)	249,222 (12.3%)	249,730 (12.3%)
	Shot 1	18,608 (100%)	61,649 (100%)	100,782 (100%)	132,981 (100%)	158,235 (100%)	178,956 (100%)	193,323 (100%)	205,034 (100%)	214,505 (100%)	222,117 (100%)	228,607 (100%)	234,041 (100%)	238,339 (100%)	242,307 (100%)	245,126 (100%)	247,569 (100%)	249,222 (100%)	249,730 (100%)
	Shot 2	8,533 (45.9%)	33,535 (54.4%)	61,248 (60.8%)	84,899 (63.8%)	104,837 (66.3%)	121,428 (67.9%)	133,349 (69.0%)	142,822 (69.7%)	150,158 (70.0%)	154,662 (69.6%)	158,831 (69.5%)	162,312 (69.4%)	165,018 (69.2%)	167,559 (69.2%)	169,487 (69.1%)	170,954 (69.1%)	172,069 (69.0%)	172,674 (69.1%)
	Shot 3	939 (5.0%)	8,088 (13.1%)	23,045 (22.9%)	39,883 (30.0%)	54,824 (34.6%)	67,973 (38.0%)	78,084 (40.4%)	85,867 (41.9%)	92,208 (43.0%)	96,934 (43.6%)	100,154 (43.8%)	102,919 (44.0%)	105,141 (44.1%)	107,121 (44.2%)	108,539 (44.3%)	109,742 (44.3%)	110,544 (44.4%)	110,998 (44.4%)
	Shot 4	247 (1.3%)	1,363 (2.2%)	5,846 (5.8%)	15,833 (11.9%)	26,990 (17.1%)	36,957 (20.7%)	45,024 (23.3%)	51,749 (25.2%)	56,908 (26.5%)	61,112 (27.5%)	64,142 (28.1%)	66,166 (28.3%)	67,852 (28.5%)	69,308 (28.6%)	70,345 (28.7%)	71,208 (28.8%)	71,817 (28.8%)	72,117 (28.9%)
	Shot 5	89 (0.5%)	390 (0.6%)	970 (1.0%)	4,044 (3.0%)	10,855 (6.9%)	18,212 (10.2%)	24,394 (12.6%)	29,619 (14.4%)	33,971 (15.8%)	37,364 (16.8%)	40,065 (17.5%)	42,073 (18.0%)	43,478 (18.2%)	44,808 (18.5%)	45,711 (18.6%)	46,419 (18.7%)	46,911 (18.8%)	47,168 (18.9%)
	Shot 6	35 (0.2%)	161 (0.3%)	353 (0.4%)	699 (0.5%)	2,774 (1.8%)	7,399 (4.1%)	12,400 (6.4%)	16,704 (8.1%)	20,414 (9.5%)	23,579 (10.6%)	26,004 (11.4%)	27,903 (11.9%)	29,310 (12.3%)	30,422 (12.6%)	31,210 (12.7%)	31,814 (12.9%)	32,230 (12.9%)	32,473 (13.0%)
	Shot 7	12 (0.1%)	63 (0.1%)	147 (0.1%)	276 (0.2%)	503 (0.3%)	1,924 (1.1%)	5,095 (2.6%)	8,673 (4.2%)	11,938 (5.6%)	14,657 (6.6%)	17,012 (7.4%)	18,777 (8.0%)	20,104 (8.4%)	21,259 (8.8%)	22,017 (9.0%)	22,527 (9.1%)	22,902 (9.2%)	23,096 (9.2%)
	Shot 8	5 (0.0%)	35 (0.1%)	73 (0.1%)	126 (0.1%)	211 (0.1%)	398 (0.2%)	1,413 (0.7%)	3,760 (1.8%)	6,518 (3.0%)	9,028 (4.1%)	11,114 (4.9%)	12,847 (5.5%)	14,181 (5.9%)	15,248 (6.3%)	15,984 (6.5%)	16,467 (6.7%)	16,787 (6.7%)	16,968 (6.8%)
	Shot 9	3 (0.0%)	19 (0.0%)	34 (0.0%)	55 (0.0%)	93 (0.1%)	168 (0.1%)	301 (0.2%)	1,063 (0.5%)	2,848 (1.3%)	4,954 (2.2%)	6,790 (3.0%)	8,380 (3.6%)	9,671 (4.1%)	10,730 (4.4%)	11,427 (4.7%)	12,006 (4.8%)	12,328 (4.9%)	12,494 (5.0%)
	Shot 10	2 (0.0%)	11 (0.0%)	18 (0.0%)	28 (0.0%)	44 (0.0%)	76 (0.0%)	129 (0.1%)	233 (0.1%)	797 (0.4%)	2,168 (1.0%)	3,793 (1.7%)	5,184 (2.2%)	6,401 (2.7%)	7,475 (3.1%)	8,148 (3.3%)	8,665 (3.5%)	9,033 (3.6%)	9,206 (3.7%)
	Shot 11	1 (0.0%)	8 (0.0%)	14 (0.0%)	19 (0.0%)	23 (0.0%)	34 (0.0%)	58 (0.0%)	100 (0.0%)	179 (0.1%)	630 (0.3%)	1,694 (0.7%)	2,935 (1.3%)	4,003 (1.7%)	4,991 (2.1%)	5,693 (2.3%)	6,164 (2.5%)	6,491 (2.6%)	6,682 (2.7%)
	Shot 12	0 (0.0%)	5 (0.0%)	8 (0.0%)	11 (0.0%)	15 (0.0%)	18 (0.0%)	29 (0.0%)	45 (0.0%)	84 (0.0%)	147 (0.1%)	499 (0.2%)	1,273 (0.5%)	2,223 (0.9%)	3,082 (1.3%)	3,739 (1.5%)	4,240 (1.7%)	4,536 (1.8%)	4,711 (1.9%)
	Shot 13	0 (0.0%)	0 (0.0%)	4 (0.0%)	6 (0.0%)	10 (0.0%)	12 (0.0%)	14 (0.0%)	24 (0.0%)	36 (0.0%)	63 (0.0%)	118 (0.1%)	392 (0.2%)	994 (0.4%)	1,770 (0.7%)	2,373 (1.0%)	2,857 (1.2%)	3,191 (1.3%)	3,357 (1.3%)
	Shot 14	0 (0.0%)	0 (0.0%)	0 (0.0%)	1 (0.0%)	4 (0.0%)	6 (0.0%)	6 (0.0%)	9 (0.0%)	15 (0.0%)	25 (0.0%)	44 (0.0%)	87 (0.0%)	287 (0.1%)	810 (0.3%)	1,294 (0.5%)	1,759 (0.7%)	2,067 (0.8%)	2,243 (0.9%)
	Shot 15	0 (0.0%)	0 (0.0%)	0 (0.0%)	0 (0.0%)	1 (0.0%)	1 (0.0%)	3 (0.0%)	3 (0.0%)	7 (0.0%)	11 (0.0%)	20 (0.0%)	37 (0.0%)	70 (0.0%)	246 (0.1%)	578 (0.2%)	929 (0.4%)	1,199 (0.5%)	1,387 (0.6%)
	Shot 16	0 (0.0%)	0 (0.0%)	0 (0.0%)	0 (0.0%)	0 (0.0%)	0 (0.0%)	0 (0.0%)	2 (0.0%)	3 (0.0%)	5 (0.0%)	9 (0.0%)	16 (0.0%)	33 (0.0%)	58 (0.0%)	168 (0.1%)	376 (0.2%)	589 (0.2%)	729 (0.3%)
	Shot 17	0 (0.0%)	0 (0.0%)	0 (0.0%)	0 (0.0%)	0 (0.0%)	0 (0.0%)	0 (0.0%)	0 (0.0%)	2 (0.0%)	4 (0.0%)	5 (0.0%)	9 (0.0%)	16 (0.0%)	30 (0.0%)	52 (0.0%)	126 (0.1%)	256 (0.1%)	367 (0.1%)
	Shot 18	0 (0.0%)	0 (0.0%)	0 (0.0%)	0 (0.0%)	0 (0.0%)	0 (0.0%)	0 (0.0%)	0 (0.0%)	0 (0.0%)	2 (0.0%)	4 (0.0%)	5 (0.0%)	8 (0.0%)	13 (0.0%)	25 (0.0%)	46 (0.0%)	94 (0.0%)	161 (0.1%)
	Shot 19	0 (0.0%)	0 (0.0%)	0 (0.0%)	0 (0.0%)	0 (0.0%)	0 (0.0%)	0 (0.0%)	0 (0.0%)	0 (0.0%)	0 (0.0%)	2 (0.0%)	3 (0.0%)	4 (0.0%)	6 (0.0%)	10 (0.0%)	21 (0.0%)	35 (0.0%)	65 (0.0%)
	Shot 20	0 (0.0%)	0 (0.0%)	0 (0.0%)	0 (0.0%)	0 (0.0%)	0 (0.0%)	0 (0.0%)	0 (0.0%)	0 (0.0%)	0 (0.0%)	0 (0.0%)	3 (0.0%)	3 (0.0%)	4 (0.0%)	6 (0.0%)	10 (0.0%)	15 (0.0%)	21 (0.0%)
	Shot 21	0 (0.0%)	0 (0.0%)	0 (0.0%)	0 (0.0%)	0 (0.0%)	0 (0.0%)	0 (0.0%)	0 (0.0%)	0 (0.0%)	0 (0.0%)	0 (0.0%)	2 (0.0%)	2 (0.0%)	2 (0.0%)	4 (0.0%)	4 (0.0%)	7 (0.0%)	8 (0.0%)
	Shot 22	0 (0.0%)	0 (0.0%)	0 (0.0%)	0 (0.0%)	0 (0.0%)	0 (0.0%)	0 (0.0%)	0 (0.0%)	0 (0.0%)	0 (0.0%)	0 (0.0%)	0 (0.0%)	2 (0.0%)	2 (0.0%)	2 (0.0%)	3 (0.0%)	4 (0.0%)	6 (0.0%)
	Shot 23	0 (0.0%)	0 (0.0%)	0 (0.0%)	0 (0.0%)	0 (0.0%)	0 (0.0%)	0 (0.0%)	0 (0.0%)	0 (0.0%)	0 (0.0%)	0 (0.0%)	0 (0.0%)	1 (0.0%)	2 (0.0%)	2 (0.0%)	2 (0.0%)	4 (0.0%)	4 (0.0%)
	Shot 24	0 (0.0%)	0 (0.0%)	0 (0.0%)	0 (0.0%)	0 (0.0%)	0 (0.0%)	0 (0.0%)	0 (0.0%)	0 (0.0%)	0 (0.0%)	0 (0.0%)	0 (0.0%)	0 (0.0%)	1 (0.0%)	2 (0.0%)	2 (0.0%)	2 (0.0%)	3 (0.0%)
	Shot 25	0 (0.0%)	0 (0.0%)	0 (0.0%)	0 (0.0%)	0 (0.0%)	0 (0.0%)	0 (0.0%)	0 (0.0%)	0 (0.0%)	0 (0.0%)	0 (0.0%)	0 (0.0%)	0 (0.0%)	0 (0.0%)	1 (0.0%)	1 (0.0%)	1 (0.0%)	1 (0.0%)
	Shot 26	0 (0.0%)	0 (0.0%)	0 (0.0%)	0 (0.0%)	0 (0.0%)	0 (0.0%)	0 (0.0%)	0 (0.0%)	0 (0.0%)	0 (0.0%)	0 (0.0%)	0 (0.0%)	0 (0.0%)	0 (0.0%)	0 (0.0%)	1 (0.0%)	1 (0.0%)	1 (0.0%)
	Shot 27	0 (0.0%)	0 (0.0%)	0 (0.0%)	0 (0.0%)	0 (0.0%)	0 (0.0%)	0 (0.0%)	0 (0.0%)	0 (0.0%)	0 (0.0%)	0 (0.0%)	0 (0.0%)	0 (0.0%)	0 (0.0%)	0 (0.0%)	0 (0.0%)	1 (0.0%)	1 (0.0%)
	Shot 28	0 (0.0%)	0 (0.0%)	0 (0.0%)	0 (0.0%)	0 (0.0%)	0 (0.0%)	0 (0.0%)	0 (0.0%)	0 (0.0%)	0 (0.0%)	0 (0.0%)	0 (0.0%)	0 (0.0%)	0 (0.0%)	0 (0.0%)	0 (0.0%)	0 (0.0%)	1 (0.0%)
	Japanese encephalitis	0 (0.0%)	0 (0.0%)	1 (0.0%)	1 (0.0%)	2 (0.0%)	2 (0.0%)	2 (0.0%)	2 (0.0%)	2 (0.0%)	2 (0.0%)	2 (0.0%)	2 (0.0%)	2 (0.0%)	3 (0.0%)	4 (0.0%)	5 (0.0%)	6 (0.0%)	6 (0.0%)
	Shot 1	0 (NA)	0 (NA)	1 (100%)	1 (100%)	2 (100%)	2 (100%)	2 (100%)	2 (100%)	2 (100%)	2 (100%)	2 (100%)	2 (100%)	2 (100%)	3 (100%)	4 (100%)	5 (100%)	6 (100%)	6 (100%)
	Shot 2	0 (NA)	0 (NA)	1 (100%)	1 (100%)	2 (100%)	2 (100%)	2 (100%)	2 (100%)	2 (100%)	2 (100%)	2 (100%)	2 (100%)	2 (100%)	3 (100%)	4 (100%)	5 (100%)	5 (83.3%)	5 (83.3%)
	Malaria	64 (0.0%)	149 (0.0%)	206 (0.0%)	251 (0.0%)	297 (0.0%)	335 (0.0%)	357 (0.0%)	374 (0.0%)	391 (0.0%)	403 (0.0%)	418 (0.0%)	428 (0.0%)	433 (0.0%)	442 (0.0%)	444 (0.0%)	450 (0.0%)	452 (0.0%)	455 (0.0%)
	Shot 1	64 (100%)	149 (100%)	206 (100%)	251 (100%)	297 (100%)	335 (100%)	357 (100%)	374 (100%)	391 (100%)	403 (100%)	418 (100%)	428 (100%)	433 (100%)	442 (100%)	444 (100%)	450 (100%)	452 (100%)	455 (100%)
	Shot 2	1 (1.6%)	6 (4.0%)	14 (6.8%)	21 (8.4%)	29 (9.8%)	34 (10.1%)	38 (10.6%)	41 (11.0%)	46 (11.8%)	49 (12.2%)	49 (11.7%)	50 (11.7%)	51 (11.8%)	51 (11.5%)	51 (11.5%)	51 (11.3%)	51 (11.3%)	52 (11.4%)
	Shot 3	0 (0.0%)	0 (0.0%)	1 (0.5%)	3 (1.2%)	4 (1.3%)	7 (2.1%)	9 (2.5%)	10 (2.7%)	10 (2.6%)	10 (2.5%)	11 (2.6%)	11 (2.6%)	11 (2.5%)	11 (2.5%)	11 (2.5%)	11 (2.4%)	11 (2.4%)	11 (2.4%)
	Shot 4	0 (0.0%)	0 (0.0%)	0 (0.0%)	1 (0.4%)	2 (0.7%)	2 (0.6%)	3 (0.8%)	4 (1.1%)	5 (1.3%)	6 (1.5%)	6 (1.4%)	6 (1.4%)	6 (1.4%)	7 (1.6%)	7 (1.6%)	7 (1.6%)	7 (1.5%)	7 (1.5%)
	Shot 5	0 (0.0%)	0 (0.0%)	0 (0.0%)	0 (0.0%)	1 (0.3%)	1 (0.3%)	2 (0.6%)	2 (0.5%)	2 (0.5%)	3 (0.7%)	3 (0.7%)	3 (0.7%)	3 (0.7%)	4 (0.9%)	4 (0.9%)	4 (0.9%)	4 (0.9%)	4 (0.9%)
	Shot 6	0 (0.0%)	0 (0.0%)	0 (0.0%)	0 (0.0%)	0 (0.0%)	1 (0.3%)	2 (0.6%)	2 (0.5%)	2 (0.5%)	2 (0.5%)	2 (0.5%)	2 (0.5%)	2 (0.5%)	2 (0.5%)	2 (0.5%)	2 (0.4%)	2 (0.4%)	2 (0.4%)
	Shot 7	0 (0.0%)	0 (0.0%)	0 (0.0%)	0 (0.0%)	0 (0.0%)	0 (0.0%)	0 (0.0%)	1 (0.3%)	1 (0.3%)	1 (0.2%)	1 (0.2%)	1 (0.2%)	1 (0.2%)	1 (0.2%)	1 (0.2%)	1 (0.2%)	1 (0.2%)	1 (0.2%)
	Meningococcus type B	0 (0.0%)	0 (0.0%)	0 (0.0%)	0 (0.0%)	0 (0.0%)	0 (0.0%)	0 (0.0%)	0 (0.0%)	0 (0.0%)	0 (0.0%)	0 (0.0%)	0 (0.0%)	0 (0.0%)	0 (0.0%)	0 (0.0%)	0 (0.0%)	0 (0.0%)	0 (0.0%)
	Meningococci types ACWY	0 (0.0%)	0 (0.0%)	0 (0.0%)	0 (0.0%)	0 (0.0%)	0 (0.0%)	0 (0.0%)	0 (0.0%)	0 (0.0%)	0 (0.0%)	0 (0.0%)	0 (0.0%)	0 (0.0%)	0 (0.0%)	0 (0.0%)	0 (0.0%)	0 (0.0%)	0 (0.0%)
	Rabies	93 (0.0%)	236 (0.0%)	330 (0.0%)	423 (0.0%)	477 (0.0%)	528 (0.0%)	570 (0.0%)	599 (0.0%)	625 (0.0%)	654 (0.0%)	677 (0.0%)	697 (0.0%)	709 (0.0%)	716 (0.0%)	724 (0.0%)	731 (0.0%)	736 (0.0%)	749 (0.0%)
	Shot 1	93 (100%)	236 (100%)	330 (100%)	423 (100%)	477 (100%)	528 (100%)	570 (100%)	599 (100%)	625 (100%)	654 (100%)	677 (100%)	697 (100%)	709 (100%)	716 (100%)	724 (100%)	731 (100%)	736 (100%)	749 (100%)
	Shot 2	28 (30.1%)	105 (44.5%)	158 (47.9%)	212 (50.1%)	257 (53.9%)	288 (54.5%)	315 (55.3%)	336 (56.1%)	355 (56.8%)	379 (58.0%)	394 (58.2%)	409 (58.7%)	416 (58.7%)	423 (59.1%)	429 (59.3%)	432 (59.1%)	435 (59.1%)	440 (58.7%)
	Shot 3	3 (3.2%)	8 (3.4%)	14 (4.2%)	25 (5.9%)	33 (6.9%)	40 (7.6%)	46 (8.1%)	48 (8.0%)	49 (7.8%)	52 (8.0%)	56 (8.3%)	56 (8.0%)	56 (7.9%)	57 (8.0%)	57 (7.9%)	57 (7.8%)	58 (7.9%)	60 (8.0%)
	Shot 4	0 (0.0%)	0 (0.0%)	1 (0.3%)	1 (0.2%)	1 (0.2%)	1 (0.2%)	1 (0.2%)	1 (0.2%)	1 (0.2%)	1 (0.2%)	1 (0.1%)	1 (0.1%)	1 (0.1%)	1 (0.1%)	1 (0.1%)	1 (0.1%)	1 (0.1%)	1 (0.1%)
	Tuberculosis	3 (0.0%)	4 (0.0%)	4 (0.0%)	4 (0.0%)	4 (0.0%)	4 (0.0%)	4 (0.0%)	4 (0.0%)	4 (0.0%)	4 (0.0%)	4 (0.0%)	4 (0.0%)	4 (0.0%)	4 (0.0%)	4 (0.0%)	4 (0.0%)	4 (0.0%)	4 (0.0%)
	Shot 1	3 (100%)	4 (100%)	4 (100%)	4 (100%)	4 (100%)	4 (100%)	4 (100%)	4 (100%)	4 (100%)	4 (100%)	4 (100%)	4 (100%)	4 (100%)	4 (100%)	4 (100%)	4 (100%)	4 (100%)	4 (100%)
	Typhoid fever	2 (0.0%)	39 (0.0%)	118 (0.0%)	190 (0.0%)	242 (0.0%)	313 (0.0%)	345 (0.0%)	380 (0.0%)	401 (0.0%)	431 (0.0%)	447 (0.0%)	461 (0.0%)	470 (0.0%)	476 (0.0%)	482 (0.0%)	484 (0.0%)	487 (0.0%)	497 (0.0%)
	Shot 1	2 (100%)	39 (100%)	118 (100%)	190 (100%)	242 (100%)	313 (100%)	345 (100%)	380 (100%)	401 (100%)	431 (100%)	447 (100%)	461 (100%)	470 (100%)	476 (100%)	482 (100%)	484 (100%)	487 (100%)	497 (100%)
	Shot 2	0 (0.0%)	0 (0.0%)	1 (0.8%)	3 (1.6%)	4 (1.7%)	9 (2.9%)	10 (2.9%)	16 (4.2%)	18 (4.5%)	20 (4.6%)	22 (4.9%)	23 (5.0%)	24 (5.1%)	25 (5.3%)	25 (5.2%)	25 (5.2%)	25 (5.1%)	26 (5.2%)
	Herpes zoster	0 (0.0%)	0 (0.0%)	0 (0.0%)	0 (0.0%)	0 (0.0%)	0 (0.0%)	0 (0.0%)	0 (0.0%)	0 (0.0%)	0 (0.0%)	0 (0.0%)	0 (0.0%)	0 (0.0%)	0 (0.0%)	0 (0.0%)	0 (0.0%)	1 (0.0%)	1 (0.0%)
	Shot 1	0 (NA)	0 (NA)	0 (NA)	0 (NA)	0 (NA)	0 (NA)	0 (NA)	0 (NA)	0 (NA)	0 (NA)	0 (NA)	0 (NA)	0 (NA)	0 (NA)	0 (NA)	0 (NA)	1 (100%)	1 (100%)
	Diphtheria	1,769,874 (87.5%)	1,833,507 (90.6%)	1,845,734 (91.2%)	1,850,716 (91.5%)	1,854,346 (91.6%)	1,864,575 (92.1%)	1,882,626 (93.0%)	1,889,136 (93.4%)	1,892,313 (93.5%)	1,894,593 (93.6%)	1,896,806 (93.7%)	1,899,142 (93.8%)	1,900,797 (93.9%)	1,902,057 (94.0%)	1,902,647 (94.0%)	1,903,052 (94.0%)	1,903,339 (94.1%)	1,903,464 (94.1%)
	Shot 1	1,769,874 (100%)	1,833,507 (100%)	1,845,734 (100%)	1,850,716 (100%)	1,854,346 (100%)	1,864,575 (100%)	1,882,626 (100%)	1,889,136 (100%)	1,892,313 (100%)	1,894,593 (100%)	1,896,806 (100%)	1,899,142 (100%)	1,900,797 (100%)	1,902,057 (100%)	1,902,647 (100%)	1,903,052 (100%)	1,903,339 (100%)	1,903,464 (100%)
	Shot 2	1,670,498 (94.4%)	1,729,802 (94.3%)	1,741,811 (94.4%)	1,746,771 (94.4%)	1,752,127 (94.5%)	1,770,231 (94.9%)	1,787,422 (94.9%)	1,793,667 (94.9%)	1,796,888 (95.0%)	1,799,539 (95.0%)	1,803,939 (95.1%)	1,811,070 (95.4%)	1,816,607 (95.6%)	1,821,396 (95.8%)	1,823,614 (95.8%)	1,825,376 (95.9%)	1,827,190 (96.0%)	1,827,980 (96.0%)
	Shot 3	1,515,732 (85.6%)	1,639,558 (89.4%)	1,665,162 (90.2%)	1,673,910 (90.4%)	1,678,922 (90.5%)	1,687,865 (90.5%)	1,697,340 (90.2%)	1,700,666 (90.0%)	1,702,624 (90.0%)	1,704,686 (90.0%)	1,709,309 (90.1%)	1,714,763 (90.3%)	1,718,997 (90.4%)	1,722,402 (90.6%)	1,723,871 (90.6%)	1,724,988 (90.6%)	1,726,002 (90.7%)	1,726,480 (90.7%)
	Shot 4	210,852 (11.9%)	1,293,138 (70.5%)	1,394,845 (75.6%)	1,417,248 (76.6%)	1,427,049 (77.0%)	1,447,859 (77.7%)	1,482,759 (78.8%)	1,493,729 (79.1%)	1,499,215 (79.2%)	1,502,711 (79.3%)	1,506,605 (79.4%)	1,510,545 (79.5%)	1,513,646 (79.6%)	1,516,278 (79.7%)	1,517,477 (79.8%)	1,518,233 (79.8%)	1,518,820 (79.8%)	1,519,082 (79.8%)
	Shot 5	1,442 (0.1%)	14,621 (0.8%)	18,389 (1.0%)	20,704 (1.1%)	36,369 (2.0%)	198,706 (10.7%)	590,971 (31.4%)	680,602 (36.0%)	716,429 (37.9%)	734,598 (38.8%)	750,685 (39.6%)	766,430 (40.4%)	777,654 (40.9%)	786,110 (41.3%)	789,183 (41.5%)	790,863 (41.6%)	792,163 (41.6%)	792,681 (41.6%)
	Shot 6	72 (0.0%)	479 (0.0%)	707 (0.0%)	903 (0.0%)	1,234 (0.1%)	3,759 (0.2%)	9,707 (0.5%)	12,213 (0.6%)	14,040 (0.7%)	20,012 (1.1%)	45,631 (2.4%)	102,517 (5.4%)	134,717 (7.1%)	157,819 (8.3%)	164,770 (8.7%)	168,414 (8.8%)	171,941 (9.0%)	173,233 (9.1%)
	Shot 7	12 (0.0%)	79 (0.0%)	125 (0.0%)	174 (0.0%)	216 (0.0%)	332 (0.0%)	535 (0.0%)	630 (0.0%)	714 (0.0%)	936 (0.0%)	1,552 (0.1%)	2,822 (0.1%)	3,845 (0.2%)	4,848 (0.3%)	5,304 (0.3%)	5,711 (0.3%)	6,311 (0.3%)	6,619 (0.3%)
	Shot 8	1 (0.0%)	23 (0.0%)	39 (0.0%)	60 (0.0%)	74 (0.0%)	101 (0.0%)	138 (0.0%)	156 (0.0%)	176 (0.0%)	196 (0.0%)	230 (0.0%)	288 (0.0%)	341 (0.0%)	384 (0.0%)	411 (0.0%)	434 (0.0%)	469 (0.0%)	490 (0.0%)
	Shot 9	0 (0.0%)	9 (0.0%)	18 (0.0%)	21 (0.0%)	27 (0.0%)	38 (0.0%)	48 (0.0%)	53 (0.0%)	58 (0.0%)	68 (0.0%)	74 (0.0%)	86 (0.0%)	89 (0.0%)	92 (0.0%)	94 (0.0%)	97 (0.0%)	100 (0.0%)	101 (0.0%)
	Shot 10	0 (0.0%)	3 (0.0%)	11 (0.0%)	14 (0.0%)	17 (0.0%)	20 (0.0%)	21 (0.0%)	28 (0.0%)	28 (0.0%)	31 (0.0%)	34 (0.0%)	40 (0.0%)	44 (0.0%)	45 (0.0%)	47 (0.0%)	47 (0.0%)	47 (0.0%)	47 (0.0%)
	Shot 11	0 (0.0%)	3 (0.0%)	7 (0.0%)	9 (0.0%)	12 (0.0%)	13 (0.0%)	13 (0.0%)	16 (0.0%)	16 (0.0%)	16 (0.0%)	19 (0.0%)	22 (0.0%)	22 (0.0%)	24 (0.0%)	25 (0.0%)	25 (0.0%)	25 (0.0%)	25 (0.0%)
	Shot 12	0 (0.0%)	2 (0.0%)	2 (0.0%)	5 (0.0%)	8 (0.0%)	9 (0.0%)	11 (0.0%)	13 (0.0%)	14 (0.0%)	16 (0.0%)	16 (0.0%)	17 (0.0%)	17 (0.0%)	17 (0.0%)	17 (0.0%)	17 (0.0%)	17 (0.0%)	17 (0.0%)
	Shot 13	0 (0.0%)	0 (0.0%)	2 (0.0%)	4 (0.0%)	4 (0.0%)	6 (0.0%)	7 (0.0%)	7 (0.0%)	9 (0.0%)	9 (0.0%)	9 (0.0%)	9 (0.0%)	11 (0.0%)	13 (0.0%)	14 (0.0%)	14 (0.0%)	14 (0.0%)	14 (0.0%)
	Shot 14	0 (0.0%)	0 (0.0%)	2 (0.0%)	2 (0.0%)	3 (0.0%)	3 (0.0%)	4 (0.0%)	6 (0.0%)	6 (0.0%)	7 (0.0%)	7 (0.0%)	8 (0.0%)	8 (0.0%)	8 (0.0%)	8 (0.0%)	8 (0.0%)	8 (0.0%)	8 (0.0%)
	Shot 15	0 (0.0%)	0 (0.0%)	2 (0.0%)	2 (0.0%)	2 (0.0%)	3 (0.0%)	3 (0.0%)	4 (0.0%)	4 (0.0%)	6 (0.0%)	6 (0.0%)	6 (0.0%)	7 (0.0%)	7 (0.0%)	7 (0.0%)	7 (0.0%)	7 (0.0%)	7 (0.0%)
	Shot 16	0 (0.0%)	0 (0.0%)	1 (0.0%)	1 (0.0%)	1 (0.0%)	2 (0.0%)	2 (0.0%)	3 (0.0%)	3 (0.0%)	4 (0.0%)	4 (0.0%)	5 (0.0%)	5 (0.0%)	6 (0.0%)	6 (0.0%)	6 (0.0%)	6 (0.0%)	6 (0.0%)
	Shot 17	0 (0.0%)	0 (0.0%)	0 (0.0%)	0 (0.0%)	0 (0.0%)	0 (0.0%)	0 (0.0%)	1 (0.0%)	1 (0.0%)	1 (0.0%)	2 (0.0%)	2 (0.0%)	3 (0.0%)	4 (0.0%)	4 (0.0%)	4 (0.0%)	4 (0.0%)	4 (0.0%)
	Shot 18	0 (0.0%)	0 (0.0%)	0 (0.0%)	0 (0.0%)	0 (0.0%)	0 (0.0%)	0 (0.0%)	0 (0.0%)	1 (0.0%)	1 (0.0%)	1 (0.0%)	1 (0.0%)	1 (0.0%)	1 (0.0%)	1 (0.0%)	1 (0.0%)	1 (0.0%)	1 (0.0%)
	Shot 19	0 (0.0%)	0 (0.0%)	0 (0.0%)	0 (0.0%)	0 (0.0%)	0 (0.0%)	0 (0.0%)	0 (0.0%)	0 (0.0%)	0 (0.0%)	1 (0.0%)	1 (0.0%)	1 (0.0%)	1 (0.0%)	1 (0.0%)	1 (0.0%)	1 (0.0%)	1 (0.0%)
	Shot 20	0 (0.0%)	0 (0.0%)	0 (0.0%)	0 (0.0%)	0 (0.0%)	0 (0.0%)	0 (0.0%)	0 (0.0%)	0 (0.0%)	0 (0.0%)	0 (0.0%)	0 (0.0%)	0 (0.0%)	0 (0.0%)	1 (0.0%)	1 (0.0%)	1 (0.0%)	1 (0.0%)
	Hepatitis B	1,649,728 (81.5%)	1,707,399 (84.4%)	1,721,204 (85.1%)	1,727,420 (85.4%)	1,731,092 (85.5%)	1,734,727 (85.7%)	1,737,297 (85.9%)	1,738,855 (85.9%)	1,740,226 (86.0%)	1,741,646 (86.1%)	1,743,198 (86.1%)	1,744,610 (86.2%)	1,746,041 (86.3%)	1,748,000 (86.4%)	1,749,066 (86.4%)	1,749,723 (86.5%)	1,750,203 (86.5%)	1,750,454 (86.5%)
	Shot 1	1,649,728 (100%)	1,707,399 (100%)	1,721,204 (100%)	1,727,420 (100%)	1,731,092 (100%)	1,734,727 (100%)	1,737,297 (100%)	1,738,855 (100%)	1,740,226 (100%)	1,741,646 (100%)	1,743,198 (100%)	1,744,610 (100%)	1,746,041 (100%)	1,748,000 (100%)	1,749,066 (100%)	1,749,723 (100%)	1,750,203 (100%)	1,750,454 (100%)
	Shot 2	1,556,695 (94.4%)	1,601,985 (93.8%)	1,614,802 (93.8%)	1,621,041 (93.8%)	1,624,962 (93.9%)	1,628,747 (93.9%)	1,631,458 (93.9%)	1,633,055 (93.9%)	1,634,461 (93.9%)	1,635,794 (93.9%)	1,637,255 (93.9%)	1,638,604 (93.9%)	1,639,946 (93.9%)	1,641,685 (93.9%)	1,642,680 (93.9%)	1,643,347 (93.9%)	1,643,808 (93.9%)	1,644,065 (93.9%)
	Shot 3	1,402,254 (85.0%)	1,515,813 (88.8%)	1,538,088 (89.4%)	1,546,725 (89.5%)	1,551,302 (89.6%)	1,555,001 (89.6%)	1,557,474 (89.6%)	1,559,248 (89.7%)	1,560,514 (89.7%)	1,561,623 (89.7%)	1,562,842 (89.7%)	1,563,928 (89.6%)	1,564,918 (89.6%)	1,566,187 (89.6%)	1,567,115 (89.6%)	1,567,659 (89.6%)	1,567,986 (89.6%)	1,568,169 (89.6%)
	Shot 4	198,080 (12.0%)	1,194,548 (70.0%)	1,277,902 (74.2%)	1,293,592 (74.9%)	1,298,449 (75.0%)	1,300,622 (75.0%)	1,301,530 (74.9%)	1,302,062 (74.9%)	1,302,437 (74.8%)	1,302,777 (74.8%)	1,303,158 (74.8%)	1,303,550 (74.7%)	1,303,905 (74.7%)	1,304,295 (74.6%)	1,304,582 (74.6%)	1,304,785 (74.6%)	1,304,960 (74.6%)	1,305,055 (74.6%)
	Shot 5	1,213 (0.1%)	11,453 (0.7%)	14,238 (0.8%)	15,563 (0.9%)	16,353 (0.9%)	17,065 (1.0%)	17,753 (1.0%)	18,142 (1.0%)	18,409 (1.1%)	18,709 (1.1%)	19,174 (1.1%)	20,013 (1.1%)	20,705 (1.2%)	21,392 (1.2%)	21,845 (1.2%)	22,252 (1.3%)	22,628 (1.3%)	22,798 (1.3%)
	Shot 6	65 (0.0%)	406 (0.0%)	640 (0.0%)	793 (0.0%)	904 (0.1%)	1,002 (0.1%)	1,088 (0.1%)	1,157 (0.1%)	1,227 (0.1%)	1,287 (0.1%)	1,370 (0.1%)	1,437 (0.1%)	1,511 (0.1%)	1,602 (0.1%)	1,667 (0.1%)	1,738 (0.1%)	1,807 (0.1%)	1,838 (0.1%)
	Shot 7	13 (0.0%)	94 (0.0%)	157 (0.0%)	207 (0.0%)	248 (0.0%)	280 (0.0%)	312 (0.0%)	344 (0.0%)	364 (0.0%)	385 (0.0%)	407 (0.0%)	434 (0.0%)	452 (0.0%)	478 (0.0%)	500 (0.0%)	514 (0.0%)	529 (0.0%)	542 (0.0%)
	Shot 8	1 (0.0%)	29 (0.0%)	50 (0.0%)	64 (0.0%)	75 (0.0%)	81 (0.0%)	89 (0.0%)	94 (0.0%)	100 (0.0%)	104 (0.0%)	107 (0.0%)	111 (0.0%)	115 (0.0%)	120 (0.0%)	122 (0.0%)	123 (0.0%)	127 (0.0%)	130 (0.0%)
	Shot 9	0 (0.0%)	8 (0.0%)	21 (0.0%)	29 (0.0%)	34 (0.0%)	38 (0.0%)	41 (0.0%)	46 (0.0%)	47 (0.0%)	49 (0.0%)	51 (0.0%)	52 (0.0%)	53 (0.0%)	53 (0.0%)	54 (0.0%)	55 (0.0%)	55 (0.0%)	55 (0.0%)
	Shot 10	0 (0.0%)	4 (0.0%)	9 (0.0%)	16 (0.0%)	18 (0.0%)	18 (0.0%)	21 (0.0%)	23 (0.0%)	24 (0.0%)	25 (0.0%)	25 (0.0%)	26 (0.0%)	26 (0.0%)	27 (0.0%)	27 (0.0%)	27 (0.0%)	27 (0.0%)	27 (0.0%)
	Shot 11	0 (0.0%)	3 (0.0%)	6 (0.0%)	12 (0.0%)	13 (0.0%)	14 (0.0%)	15 (0.0%)	18 (0.0%)	20 (0.0%)	20 (0.0%)	20 (0.0%)	20 (0.0%)	20 (0.0%)	20 (0.0%)	20 (0.0%)	20 (0.0%)	20 (0.0%)	20 (0.0%)
	Shot 12	0 (0.0%)	2 (0.0%)	2 (0.0%)	5 (0.0%)	7 (0.0%)	7 (0.0%)	8 (0.0%)	9 (0.0%)	11 (0.0%)	11 (0.0%)	12 (0.0%)	12 (0.0%)	12 (0.0%)	12 (0.0%)	12 (0.0%)	12 (0.0%)	12 (0.0%)	12 (0.0%)
	Shot 13	0 (0.0%)	0 (0.0%)	2 (0.0%)	2 (0.0%)	5 (0.0%)	6 (0.0%)	6 (0.0%)	6 (0.0%)	6 (0.0%)	6 (0.0%)	7 (0.0%)	7 (0.0%)	7 (0.0%)	7 (0.0%)	7 (0.0%)	7 (0.0%)	7 (0.0%)	7 (0.0%)
	Shot 14	0 (0.0%)	0 (0.0%)	2 (0.0%)	2 (0.0%)	4 (0.0%)	5 (0.0%)	5 (0.0%)	6 (0.0%)	6 (0.0%)	6 (0.0%)	6 (0.0%)	6 (0.0%)	6 (0.0%)	6 (0.0%)	6 (0.0%)	6 (0.0%)	6 (0.0%)	6 (0.0%)
	Shot 15	0 (0.0%)	0 (0.0%)	2 (0.0%)	2 (0.0%)	2 (0.0%)	5 (0.0%)	5 (0.0%)	5 (0.0%)	6 (0.0%)	6 (0.0%)	6 (0.0%)	6 (0.0%)	6 (0.0%)	6 (0.0%)	6 (0.0%)	6 (0.0%)	6 (0.0%)	6 (0.0%)
	Shot 16	0 (0.0%)	0 (0.0%)	1 (0.0%)	1 (0.0%)	1 (0.0%)	1 (0.0%)	1 (0.0%)	2 (0.0%)	2 (0.0%)	3 (0.0%)	4 (0.0%)	4 (0.0%)	4 (0.0%)	4 (0.0%)	4 (0.0%)	4 (0.0%)	4 (0.0%)	4 (0.0%)
	Shot 17	0 (0.0%)	0 (0.0%)	0 (0.0%)	0 (0.0%)	0 (0.0%)	0 (0.0%)	0 (0.0%)	0 (0.0%)	1 (0.0%)	1 (0.0%)	2 (0.0%)	2 (0.0%)	2 (0.0%)	2 (0.0%)	2 (0.0%)	2 (0.0%)	2 (0.0%)	2 (0.0%)
	Shot 18	0 (0.0%)	0 (0.0%)	0 (0.0%)	0 (0.0%)	0 (0.0%)	0 (0.0%)	0 (0.0%)	0 (0.0%)	1 (0.0%)	1 (0.0%)	2 (0.0%)	2 (0.0%)	2 (0.0%)	2 (0.0%)	2 (0.0%)	2 (0.0%)	2 (0.0%)	2 (0.0%)
	Shot 19	0 (0.0%)	0 (0.0%)	0 (0.0%)	0 (0.0%)	0 (0.0%)	0 (0.0%)	0 (0.0%)	0 (0.0%)	0 (0.0%)	1 (0.0%)	1 (0.0%)	1 (0.0%)	1 (0.0%)	1 (0.0%)	1 (0.0%)	1 (0.0%)	1 (0.0%)	1 (0.0%)
	Shot 20	0 (0.0%)	0 (0.0%)	0 (0.0%)	0 (0.0%)	0 (0.0%)	0 (0.0%)	0 (0.0%)	0 (0.0%)	0 (0.0%)	0 (0.0%)	1 (0.0%)	1 (0.0%)	1 (0.0%)	1 (0.0%)	1 (0.0%)	1 (0.0%)	1 (0.0%)	1 (0.0%)
	Heamophilus influenzae type B	1,757,402 (86.8%)	1,813,656 (89.6%)	1,823,541 (90.1%)	1,826,640 (90.3%)	1,827,925 (90.3%)	1,828,436 (90.4%)	1,828,623 (90.4%)	1,828,730 (90.4%)	1,828,789 (90.4%)	1,828,837 (90.4%)	1,828,878 (90.4%)	1,828,922 (90.4%)	1,828,958 (90.4%)	1,829,004 (90.4%)	1,829,022 (90.4%)	1,829,041 (90.4%)	1,829,060 (90.4%)	1,829,074 (90.4%)
	Shot 1	1,757,402 (100%)	1,813,656 (100%)	1,823,541 (100%)	1,826,640 (100%)	1,827,925 (100%)	1,828,436 (100%)	1,828,623 (100%)	1,828,730 (100%)	1,828,789 (100%)	1,828,837 (100%)	1,828,878 (100%)	1,828,922 (100%)	1,828,958 (100%)	1,829,004 (100%)	1,829,022 (100%)	1,829,041 (100%)	1,829,060 (100%)	1,829,074 (100%)
	Shot 2	1,662,203 (94.6%)	1,710,939 (94.3%)	1,719,897 (94.3%)	1,722,827 (94.3%)	1,724,026 (94.3%)	1,724,545 (94.3%)	1,724,696 (94.3%)	1,724,765 (94.3%)	1,724,790 (94.3%)	1,724,821 (94.3%)	1,724,844 (94.3%)	1,724,870 (94.3%)	1,724,895 (94.3%)	1,724,919 (94.3%)	1,724,938 (94.3%)	1,724,954 (94.3%)	1,724,963 (94.3%)	1,724,974 (94.3%)
	Shot 3	1,507,650 (85.8%)	1,626,377 (89.7%)	1,646,990 (90.3%)	1,652,864 (90.5%)	1,654,909 (90.5%)	1,655,721 (90.6%)	1,655,914 (90.6%)	1,655,972 (90.6%)	1,656,008 (90.6%)	1,656,036 (90.6%)	1,656,052 (90.6%)	1,656,065 (90.5%)	1,656,077 (90.5%)	1,656,085 (90.5%)	1,656,092 (90.5%)	1,656,097 (90.5%)	1,656,100 (90.5%)	1,656,103 (90.5%)
	Shot 4	208,824 (11.9%)	1,284,639 (70.8%)	1,382,924 (75.8%)	1,401,641 (76.7%)	1,406,997 (77.0%)	1,408,750 (77.0%)	1,409,085 (77.1%)	1,409,195 (77.1%)	1,409,249 (77.1%)	1,409,285 (77.1%)	1,409,315 (77.1%)	1,409,335 (77.1%)	1,409,356 (77.1%)	1,409,377 (77.1%)	1,409,384 (77.1%)	1,409,399 (77.1%)	1,409,404 (77.1%)	1,409,406 (77.1%)
	Shot 5	1,270 (0.1%)	12,241 (0.7%)	15,225 (0.8%)	16,498 (0.9%)	17,193 (0.9%)	17,751 (1.0%)	18,352 (1.0%)	18,569 (1.0%)	18,670 (1.0%)	18,753 (1.0%)	18,881 (1.0%)	18,998 (1.0%)	19,107 (1.0%)	19,165 (1.0%)	19,196 (1.0%)	19,217 (1.1%)	19,229 (1.1%)	19,233 (1.1%)
	Shot 6	76 (0.0%)	400 (0.0%)	571 (0.0%)	679 (0.0%)	722 (0.0%)	781 (0.0%)	809 (0.0%)	831 (0.0%)	843 (0.0%)	854 (0.0%)	869 (0.0%)	875 (0.0%)	886 (0.0%)	893 (0.0%)	901 (0.0%)	902 (0.0%)	906 (0.0%)	906 (0.0%)
	Shot 7	11 (0.0%)	96 (0.0%)	141 (0.0%)	174 (0.0%)	192 (0.0%)	206 (0.0%)	210 (0.0%)	226 (0.0%)	230 (0.0%)	233 (0.0%)	237 (0.0%)	240 (0.0%)	240 (0.0%)	242 (0.0%)	242 (0.0%)	242 (0.0%)	242 (0.0%)	242 (0.0%)
	Shot 8	1 (0.0%)	25 (0.0%)	41 (0.0%)	53 (0.0%)	59 (0.0%)	63 (0.0%)	64 (0.0%)	68 (0.0%)	71 (0.0%)	73 (0.0%)	74 (0.0%)	76 (0.0%)	77 (0.0%)	77 (0.0%)	77 (0.0%)	77 (0.0%)	77 (0.0%)	77 (0.0%)
	Shot 9	0 (0.0%)	9 (0.0%)	19 (0.0%)	22 (0.0%)	24 (0.0%)	26 (0.0%)	27 (0.0%)	30 (0.0%)	31 (0.0%)	31 (0.0%)	31 (0.0%)	31 (0.0%)	31 (0.0%)	31 (0.0%)	31 (0.0%)	31 (0.0%)	31 (0.0%)	31 (0.0%)
	Shot 10	0 (0.0%)	4 (0.0%)	12 (0.0%)	13 (0.0%)	15 (0.0%)	15 (0.0%)	15 (0.0%)	17 (0.0%)	17 (0.0%)	17 (0.0%)	17 (0.0%)	17 (0.0%)	17 (0.0%)	17 (0.0%)	17 (0.0%)	17 (0.0%)	17 (0.0%)	17 (0.0%)
	Shot 11	0 (0.0%)	3 (0.0%)	8 (0.0%)	10 (0.0%)	10 (0.0%)	11 (0.0%)	11 (0.0%)	11 (0.0%)	11 (0.0%)	11 (0.0%)	11 (0.0%)	11 (0.0%)	11 (0.0%)	11 (0.0%)	11 (0.0%)	11 (0.0%)	11 (0.0%)	11 (0.0%)
	Shot 12	0 (0.0%)	2 (0.0%)	3 (0.0%)	7 (0.0%)	7 (0.0%)	7 (0.0%)	7 (0.0%)	7 (0.0%)	7 (0.0%)	7 (0.0%)	7 (0.0%)	7 (0.0%)	7 (0.0%)	7 (0.0%)	7 (0.0%)	7 (0.0%)	7 (0.0%)	7 (0.0%)
	Shot 13	0 (0.0%)	0 (0.0%)	2 (0.0%)	4 (0.0%)	6 (0.0%)	6 (0.0%)	6 (0.0%)	6 (0.0%)	6 (0.0%)	6 (0.0%)	6 (0.0%)	6 (0.0%)	6 (0.0%)	6 (0.0%)	6 (0.0%)	6 (0.0%)	6 (0.0%)	6 (0.0%)
	Shot 14	0 (0.0%)	0 (0.0%)	2 (0.0%)	2 (0.0%)	3 (0.0%)	4 (0.0%)	5 (0.0%)	5 (0.0%)	5 (0.0%)	5 (0.0%)	5 (0.0%)	5 (0.0%)	5 (0.0%)	5 (0.0%)	5 (0.0%)	5 (0.0%)	5 (0.0%)	5 (0.0%)
	Shot 15	0 (0.0%)	0 (0.0%)	2 (0.0%)	2 (0.0%)	2 (0.0%)	3 (0.0%)	3 (0.0%)	4 (0.0%)	4 (0.0%)	5 (0.0%)	5 (0.0%)	5 (0.0%)	5 (0.0%)	5 (0.0%)	5 (0.0%)	5 (0.0%)	5 (0.0%)	5 (0.0%)
	Shot 16	0 (0.0%)	0 (0.0%)	1 (0.0%)	1 (0.0%)	1 (0.0%)	1 (0.0%)	1 (0.0%)	3 (0.0%)	3 (0.0%)	3 (0.0%)	3 (0.0%)	3 (0.0%)	3 (0.0%)	3 (0.0%)	3 (0.0%)	3 (0.0%)	3 (0.0%)	3 (0.0%)
	Shot 17	0 (0.0%)	0 (0.0%)	0 (0.0%)	0 (0.0%)	0 (0.0%)	0 (0.0%)	0 (0.0%)	0 (0.0%)	1 (0.0%)	1 (0.0%)	1 (0.0%)	1 (0.0%)	1 (0.0%)	1 (0.0%)	1 (0.0%)	1 (0.0%)	1 (0.0%)	1 (0.0%)
	Measles	1,171,223 (57.9%)	1,661,666 (82.1%)	1,719,907 (85.0%)	1,742,001 (86.1%)	1,753,909 (86.7%)	1,764,894 (87.2%)	1,771,424 (87.5%)	1,774,975 (87.7%)	1,778,369 (87.9%)	1,781,486 (88.0%)	1,784,211 (88.2%)	1,786,155 (88.3%)	1,787,949 (88.4%)	1,789,687 (88.4%)	1,791,028 (88.5%)	1,792,268 (88.6%)	1,793,149 (88.6%)	1,793,428 (88.6%)
	Shot 1	1,171,223 (100%)	1,661,666 (100%)	1,719,907 (100%)	1,742,001 (100%)	1,753,909 (100%)	1,764,894 (100%)	1,771,424 (100%)	1,774,975 (100%)	1,778,369 (100%)	1,781,486 (100%)	1,784,211 (100%)	1,786,155 (100%)	1,787,949 (100%)	1,789,687 (100%)	1,791,028 (100%)	1,792,268 (100%)	1,793,149 (100%)	1,793,428 (100%)
	Shot 2	73,559 (6.3%)	1,269,190 (76.4%)	1,466,336 (85.3%)	1,524,343 (87.5%)	1,551,871 (88.5%)	1,575,684 (89.3%)	1,586,437 (89.6%)	1,591,547 (89.7%)	1,595,951 (89.7%)	1,599,802 (89.8%)	1,603,283 (89.9%)	1,605,574 (89.9%)	1,607,796 (89.9%)	1,609,920 (90.0%)	1,611,500 (90.0%)	1,612,877 (90.0%)	1,613,879 (90.0%)	1,614,229 (90.0%)
	Shot 3	303 (0.0%)	8,472 (0.5%)	12,290 (0.7%)	14,557 (0.8%)	16,063 (0.9%)	17,542 (1.0%)	18,516 (1.0%)	19,014 (1.1%)	19,454 (1.1%)	19,885 (1.1%)	20,307 (1.1%)	20,740 (1.2%)	21,127 (1.2%)	21,569 (1.2%)	21,890 (1.2%)	22,178 (1.2%)	22,385 (1.2%)	22,473 (1.3%)
	Shot 4	9 (0.0%)	149 (0.0%)	295 (0.0%)	398 (0.0%)	468 (0.0%)	556 (0.0%)	616 (0.0%)	663 (0.0%)	725 (0.0%)	788 (0.0%)	853 (0.0%)	909 (0.1%)	976 (0.1%)	1,063 (0.1%)	1,123 (0.1%)	1,183 (0.1%)	1,232 (0.1%)	1,249 (0.1%)
	Shot 5	2 (0.0%)	16 (0.0%)	71 (0.0%)	93 (0.0%)	107 (0.0%)	120 (0.0%)	128 (0.0%)	133 (0.0%)	135 (0.0%)	137 (0.0%)	139 (0.0%)	143 (0.0%)	148 (0.0%)	154 (0.0%)	155 (0.0%)	157 (0.0%)	159 (0.0%)	160 (0.0%)
	Shot 6	0 (0.0%)	3 (0.0%)	35 (0.0%)	56 (0.0%)	67 (0.0%)	71 (0.0%)	76 (0.0%)	79 (0.0%)	79 (0.0%)	80 (0.0%)	80 (0.0%)	82 (0.0%)	83 (0.0%)	83 (0.0%)	83 (0.0%)	83 (0.0%)	83 (0.0%)	83 (0.0%)
	Shot 7	0 (0.0%)	0 (0.0%)	8 (0.0%)	25 (0.0%)	33 (0.0%)	34 (0.0%)	38 (0.0%)	41 (0.0%)	43 (0.0%)	44 (0.0%)	44 (0.0%)	44 (0.0%)	44 (0.0%)	44 (0.0%)	44 (0.0%)	44 (0.0%)	44 (0.0%)	44 (0.0%)
	Shot 8	0 (0.0%)	0 (0.0%)	3 (0.0%)	10 (0.0%)	14 (0.0%)	17 (0.0%)	22 (0.0%)	25 (0.0%)	26 (0.0%)	27 (0.0%)	27 (0.0%)	27 (0.0%)	28 (0.0%)	28 (0.0%)	28 (0.0%)	28 (0.0%)	28 (0.0%)	28 (0.0%)
	Shot 9	0 (0.0%)	0 (0.0%)	0 (0.0%)	6 (0.0%)	9 (0.0%)	11 (0.0%)	11 (0.0%)	15 (0.0%)	16 (0.0%)	17 (0.0%)	17 (0.0%)	17 (0.0%)	17 (0.0%)	17 (0.0%)	17 (0.0%)	17 (0.0%)	17 (0.0%)	17 (0.0%)
	Shot 10	0 (0.0%)	0 (0.0%)	0 (0.0%)	4 (0.0%)	4 (0.0%)	6 (0.0%)	6 (0.0%)	7 (0.0%)	9 (0.0%)	9 (0.0%)	9 (0.0%)	9 (0.0%)	9 (0.0%)	9 (0.0%)	9 (0.0%)	9 (0.0%)	9 (0.0%)	9 (0.0%)
	Shot 11	0 (0.0%)	0 (0.0%)	0 (0.0%)	1 (0.0%)	1 (0.0%)	2 (0.0%)	2 (0.0%)	2 (0.0%)	3 (0.0%)	3 (0.0%)	5 (0.0%)	5 (0.0%)	5 (0.0%)	5 (0.0%)	5 (0.0%)	5 (0.0%)	5 (0.0%)	5 (0.0%)
	Shot 12	0 (0.0%)	0 (0.0%)	0 (0.0%)	0 (0.0%)	1 (0.0%)	1 (0.0%)	1 (0.0%)	2 (0.0%)	2 (0.0%)	2 (0.0%)	2 (0.0%)	3 (0.0%)	3 (0.0%)	3 (0.0%)	3 (0.0%)	3 (0.0%)	3 (0.0%)	3 (0.0%)
	Shot 13	0 (0.0%)	0 (0.0%)	0 (0.0%)	0 (0.0%)	0 (0.0%)	0 (0.0%)	1 (0.0%)	1 (0.0%)	1 (0.0%)	2 (0.0%)	2 (0.0%)	2 (0.0%)	2 (0.0%)	2 (0.0%)	2 (0.0%)	2 (0.0%)	2 (0.0%)	2 (0.0%)
	Shot 14	0 (0.0%)	0 (0.0%)	0 (0.0%)	0 (0.0%)	0 (0.0%)	0 (0.0%)	0 (0.0%)	1 (0.0%)	1 (0.0%)	1 (0.0%)	2 (0.0%)	2 (0.0%)	2 (0.0%)	2 (0.0%)	2 (0.0%)	2 (0.0%)	2 (0.0%)	2 (0.0%)
	Shot 15	0 (0.0%)	0 (0.0%)	0 (0.0%)	0 (0.0%)	0 (0.0%)	0 (0.0%)	0 (0.0%)	0 (0.0%)	1 (0.0%)	1 (0.0%)	1 (0.0%)	2 (0.0%)	2 (0.0%)	2 (0.0%)	2 (0.0%)	2 (0.0%)	2 (0.0%)	2 (0.0%)
	Shot 16	0 (0.0%)	0 (0.0%)	0 (0.0%)	0 (0.0%)	0 (0.0%)	0 (0.0%)	0 (0.0%)	0 (0.0%)	0 (0.0%)	0 (0.0%)	1 (0.0%)	1 (0.0%)	1 (0.0%)	1 (0.0%)	1 (0.0%)	1 (0.0%)	1 (0.0%)	1 (0.0%)
	Shot 17	0 (0.0%)	0 (0.0%)	0 (0.0%)	0 (0.0%)	0 (0.0%)	0 (0.0%)	0 (0.0%)	0 (0.0%)	0 (0.0%)	0 (0.0%)	1 (0.0%)	1 (0.0%)	1 (0.0%)	1 (0.0%)	1 (0.0%)	1 (0.0%)	1 (0.0%)	1 (0.0%)
	Meningococcus type C	377,402 (18.6%)	1,335,255 (66.0%)	1,443,967 (71.4%)	1,491,354 (73.7%)	1,517,132 (75.0%)	1,536,550 (75.9%)	1,543,868 (76.3%)	1,547,962 (76.5%)	1,551,089 (76.6%)	1,553,516 (76.8%)	1,555,537 (76.9%)	1,556,949 (76.9%)	1,558,215 (77.0%)	1,559,601 (77.1%)	1,560,352 (77.1%)	1,560,843 (77.1%)	1,561,093 (77.1%)	1,561,204 (77.1%)
	Shot 1	377,402 (100%)	1,335,255 (100%)	1,443,967 (100%)	1,491,354 (100%)	1,517,132 (100%)	1,536,550 (100%)	1,543,868 (100%)	1,547,962 (100%)	1,551,089 (100%)	1,553,516 (100%)	1,555,537 (100%)	1,556,949 (100%)	1,558,215 (100%)	1,559,601 (100%)	1,560,352 (100%)	1,560,843 (100%)	1,561,093 (100%)	1,561,204 (100%)
	Shot 2	11,630 (3.1%)	25,238 (1.9%)	29,600 (2.0%)	32,246 (2.2%)	34,072 (2.2%)	35,606 (2.3%)	36,501 (2.4%)	37,109 (2.4%)	37,556 (2.4%)	37,934 (2.4%)	38,281 (2.5%)	38,585 (2.5%)	38,851 (2.5%)	39,114 (2.5%)	39,299 (2.5%)	39,495 (2.5%)	39,592 (2.5%)	39,621 (2.5%)
	Shot 3	793 (0.2%)	7,347 (0.6%)	8,790 (0.6%)	9,530 (0.6%)	10,024 (0.7%)	10,388 (0.7%)	10,609 (0.7%)	10,783 (0.7%)	10,900 (0.7%)	11,004 (0.7%)	11,075 (0.7%)	11,147 (0.7%)	11,200 (0.7%)	11,258 (0.7%)	11,294 (0.7%)	11,328 (0.7%)	11,344 (0.7%)	11,354 (0.7%)
	Shot 4	47 (0.0%)	550 (0.0%)	801 (0.1%)	917 (0.1%)	975 (0.1%)	1,024 (0.1%)	1,069 (0.1%)	1,100 (0.1%)	1,126 (0.1%)	1,157 (0.1%)	1,181 (0.1%)	1,204 (0.1%)	1,227 (0.1%)	1,247 (0.1%)	1,258 (0.1%)	1,263 (0.1%)	1,266 (0.1%)	1,268 (0.1%)
	Shot 5	2 (0.0%)	70 (0.0%)	96 (0.0%)	112 (0.0%)	119 (0.0%)	126 (0.0%)	132 (0.0%)	139 (0.0%)	143 (0.0%)	150 (0.0%)	156 (0.0%)	162 (0.0%)	166 (0.0%)	172 (0.0%)	174 (0.0%)	176 (0.0%)	179 (0.0%)	180 (0.0%)
	Shot 6	0 (0.0%)	4 (0.0%)	7 (0.0%)	11 (0.0%)	18 (0.0%)	18 (0.0%)	20 (0.0%)	22 (0.0%)	25 (0.0%)	26 (0.0%)	29 (0.0%)	30 (0.0%)	32 (0.0%)	32 (0.0%)	33 (0.0%)	34 (0.0%)	34 (0.0%)	34 (0.0%)
	Shot 7	0 (0.0%)	1 (0.0%)	2 (0.0%)	4 (0.0%)	5 (0.0%)	7 (0.0%)	7 (0.0%)	8 (0.0%)	9 (0.0%)	9 (0.0%)	11 (0.0%)	11 (0.0%)	11 (0.0%)	11 (0.0%)	11 (0.0%)	11 (0.0%)	11 (0.0%)	11 (0.0%)
	Shot 8	0 (0.0%)	0 (0.0%)	0 (0.0%)	0 (0.0%)	1 (0.0%)	1 (0.0%)	1 (0.0%)	1 (0.0%)	2 (0.0%)	3 (0.0%)	3 (0.0%)	3 (0.0%)	4 (0.0%)	4 (0.0%)	4 (0.0%)	4 (0.0%)	4 (0.0%)	4 (0.0%)
	Shot 9	0 (0.0%)	0 (0.0%)	0 (0.0%)	0 (0.0%)	0 (0.0%)	1 (0.0%)	1 (0.0%)	1 (0.0%)	1 (0.0%)	2 (0.0%)	2 (0.0%)	2 (0.0%)	2 (0.0%)	3 (0.0%)	3 (0.0%)	3 (0.0%)	3 (0.0%)	3 (0.0%)
	Shot 10	0 (0.0%)	0 (0.0%)	0 (0.0%)	0 (0.0%)	0 (0.0%)	0 (0.0%)	0 (0.0%)	0 (0.0%)	0 (0.0%)	1 (0.0%)	1 (0.0%)	1 (0.0%)	1 (0.0%)	1 (0.0%)	1 (0.0%)	1 (0.0%)	1 (0.0%)	1 (0.0%)
	Mumps	1,170,765 (57.9%)	1,659,273 (82.0%)	1,716,326 (84.8%)	1,737,851 (85.9%)	1,749,468 (86.5%)	1,760,307 (87.0%)	1,766,778 (87.3%)	1,770,390 (87.5%)	1,773,843 (87.7%)	1,777,060 (87.8%)	1,779,902 (88.0%)	1,781,961 (88.1%)	1,783,856 (88.2%)	1,785,729 (88.2%)	1,787,138 (88.3%)	1,788,402 (88.4%)	1,789,311 (88.4%)	1,789,598 (88.4%)
	Shot 1	1,170,765 (100%)	1,659,273 (100%)	1,716,326 (100%)	1,737,851 (100%)	1,749,468 (100%)	1,760,307 (100%)	1,766,778 (100%)	1,770,390 (100%)	1,773,843 (100%)	1,777,060 (100%)	1,779,902 (100%)	1,781,961 (100%)	1,783,856 (100%)	1,785,729 (100%)	1,787,138 (100%)	1,788,402 (100%)	1,789,311 (100%)	1,789,598 (100%)
	Shot 2	73,517 (6.3%)	1,268,392 (76.4%)	1,464,904 (85.4%)	1,522,426 (87.6%)	1,549,643 (88.6%)	1,573,111 (89.4%)	1,583,618 (89.6%)	1,588,558 (89.7%)	1,592,857 (89.8%)	1,596,616 (89.8%)	1,600,025 (89.9%)	1,602,252 (89.9%)	1,604,437 (89.9%)	1,606,529 (90.0%)	1,608,092 (90.0%)	1,609,450 (90.0%)	1,610,439 (90.0%)	1,610,784 (90.0%)
	Shot 3	302 (0.0%)	8,391 (0.5%)	12,153 (0.7%)	14,351 (0.8%)	15,804 (0.9%)	17,181 (1.0%)	18,071 (1.0%)	18,504 (1.0%)	18,866 (1.1%)	19,208 (1.1%)	19,537 (1.1%)	19,876 (1.1%)	20,186 (1.1%)	20,514 (1.1%)	20,779 (1.2%)	21,030 (1.2%)	21,215 (1.2%)	21,292 (1.2%)
	Shot 4	10 (0.0%)	146 (0.0%)	287 (0.0%)	378 (0.0%)	438 (0.0%)	512 (0.0%)	553 (0.0%)	584 (0.0%)	619 (0.0%)	654 (0.0%)	685 (0.0%)	717 (0.0%)	758 (0.0%)	812 (0.0%)	846 (0.0%)	895 (0.1%)	933 (0.1%)	948 (0.1%)
	Shot 5	2 (0.0%)	17 (0.0%)	73 (0.0%)	93 (0.0%)	105 (0.0%)	118 (0.0%)	124 (0.0%)	128 (0.0%)	129 (0.0%)	131 (0.0%)	133 (0.0%)	137 (0.0%)	140 (0.0%)	145 (0.0%)	146 (0.0%)	147 (0.0%)	148 (0.0%)	149 (0.0%)
	Shot 6	0 (0.0%)	3 (0.0%)	35 (0.0%)	55 (0.0%)	66 (0.0%)	69 (0.0%)	74 (0.0%)	77 (0.0%)	77 (0.0%)	79 (0.0%)	79 (0.0%)	81 (0.0%)	82 (0.0%)	82 (0.0%)	82 (0.0%)	82 (0.0%)	82 (0.0%)	82 (0.0%)
	Shot 7	0 (0.0%)	0 (0.0%)	7 (0.0%)	24 (0.0%)	32 (0.0%)	34 (0.0%)	38 (0.0%)	41 (0.0%)	43 (0.0%)	43 (0.0%)	43 (0.0%)	43 (0.0%)	43 (0.0%)	43 (0.0%)	43 (0.0%)	43 (0.0%)	43 (0.0%)	43 (0.0%)
	Shot 8	0 (0.0%)	0 (0.0%)	3 (0.0%)	10 (0.0%)	14 (0.0%)	16 (0.0%)	20 (0.0%)	23 (0.0%)	25 (0.0%)	27 (0.0%)	27 (0.0%)	27 (0.0%)	28 (0.0%)	28 (0.0%)	28 (0.0%)	28 (0.0%)	28 (0.0%)	28 (0.0%)
	Shot 9	0 (0.0%)	0 (0.0%)	0 (0.0%)	5 (0.0%)	8 (0.0%)	11 (0.0%)	11 (0.0%)	15 (0.0%)	16 (0.0%)	16 (0.0%)	16 (0.0%)	16 (0.0%)	16 (0.0%)	16 (0.0%)	16 (0.0%)	16 (0.0%)	16 (0.0%)	16 (0.0%)
	Shot 10	0 (0.0%)	0 (0.0%)	0 (0.0%)	3 (0.0%)	3 (0.0%)	4 (0.0%)	5 (0.0%)	6 (0.0%)	8 (0.0%)	8 (0.0%)	8 (0.0%)	8 (0.0%)	8 (0.0%)	8 (0.0%)	8 (0.0%)	8 (0.0%)	8 (0.0%)	8 (0.0%)
	Shot 11	0 (0.0%)	0 (0.0%)	0 (0.0%)	0 (0.0%)	0 (0.0%)	0 (0.0%)	0 (0.0%)	1 (0.0%)	1 (0.0%)	2 (0.0%)	4 (0.0%)	5 (0.0%)	5 (0.0%)	5 (0.0%)	5 (0.0%)	5 (0.0%)	5 (0.0%)	5 (0.0%)
	Shot 12	0 (0.0%)	0 (0.0%)	0 (0.0%)	0 (0.0%)	0 (0.0%)	0 (0.0%)	0 (0.0%)	0 (0.0%)	1 (0.0%)	1 (0.0%)	2 (0.0%)	2 (0.0%)	2 (0.0%)	2 (0.0%)	2 (0.0%)	2 (0.0%)	2 (0.0%)	2 (0.0%)
	Shot 13	0 (0.0%)	0 (0.0%)	0 (0.0%)	0 (0.0%)	0 (0.0%)	0 (0.0%)	0 (0.0%)	0 (0.0%)	0 (0.0%)	0 (0.0%)	1 (0.0%)	2 (0.0%)	2 (0.0%)	2 (0.0%)	2 (0.0%)	2 (0.0%)	2 (0.0%)	2 (0.0%)
	Shot 14	0 (0.0%)	0 (0.0%)	0 (0.0%)	0 (0.0%)	0 (0.0%)	0 (0.0%)	0 (0.0%)	0 (0.0%)	0 (0.0%)	0 (0.0%)	1 (0.0%)	1 (0.0%)	1 (0.0%)	1 (0.0%)	1 (0.0%)	1 (0.0%)	1 (0.0%)	1 (0.0%)
	Pertussis	1,764,211 (87.2%)	1,823,315 (90.1%)	1,834,357 (90.6%)	1,838,724 (90.9%)	1,841,997 (91.0%)	1,851,661 (91.5%)	1,869,266 (92.4%)	1,875,569 (92.7%)	1,878,622 (92.8%)	1,880,856 (92.9%)	1,883,119 (93.1%)	1,885,552 (93.2%)	1,887,300 (93.3%)	1,888,739 (93.3%)	1,889,406 (93.4%)	1,889,887 (93.4%)	1,890,256 (93.4%)	1,890,414 (93.4%)
	Shot 1	1,764,211 (100%)	1,823,315 (100%)	1,834,357 (100%)	1,838,724 (100%)	1,841,997 (100%)	1,851,661 (100%)	1,869,266 (100%)	1,875,569 (100%)	1,878,622 (100%)	1,880,856 (100%)	1,883,119 (100%)	1,885,552 (100%)	1,887,300 (100%)	1,888,739 (100%)	1,889,406 (100%)	1,889,887 (100%)	1,890,256 (100%)	1,890,414 (100%)
	Shot 2	1,667,875 (94.5%)	1,720,887 (94.4%)	1,731,175 (94.4%)	1,735,325 (94.4%)	1,740,174 (94.5%)	1,757,601 (94.9%)	1,774,335 (94.9%)	1,780,209 (94.9%)	1,783,194 (94.9%)	1,785,653 (94.9%)	1,789,872 (95.0%)	1,796,782 (95.3%)	1,802,153 (95.5%)	1,806,812 (95.7%)	1,808,958 (95.7%)	1,810,645 (95.8%)	1,812,366 (95.9%)	1,813,131 (95.9%)
	Shot 3	1,515,204 (85.9%)	1,635,717 (89.7%)	1,658,120 (90.4%)	1,665,577 (90.6%)	1,669,799 (90.7%)	1,677,986 (90.6%)	1,686,734 (90.2%)	1,689,716 (90.1%)	1,691,421 (90.0%)	1,693,290 (90.0%)	1,697,694 (90.2%)	1,702,968 (90.3%)	1,707,013 (90.4%)	1,710,229 (90.5%)	1,711,588 (90.6%)	1,712,623 (90.6%)	1,713,550 (90.7%)	1,713,981 (90.7%)
	Shot 4	210,510 (11.9%)	1,292,238 (70.9%)	1,393,425 (76.0%)	1,415,343 (77.0%)	1,424,736 (77.3%)	1,444,847 (78.0%)	1,478,718 (79.1%)	1,488,969 (79.4%)	1,493,973 (79.5%)	1,497,117 (79.6%)	1,500,727 (79.7%)	1,504,444 (79.8%)	1,507,340 (79.9%)	1,509,795 (79.9%)	1,510,919 (80.0%)	1,511,593 (80.0%)	1,512,165 (80.0%)	1,512,415 (80.0%)
	Shot 5	1,394 (0.1%)	14,121 (0.8%)	17,536 (1.0%)	19,354 (1.1%)	34,489 (1.9%)	195,305 (10.5%)	584,382 (31.3%)	672,772 (35.9%)	708,066 (37.7%)	725,893 (38.6%)	741,904 (39.4%)	757,783 (40.2%)	769,044 (40.7%)	777,571 (41.2%)	780,665 (41.3%)	782,333 (41.4%)	783,606 (41.5%)	784,128 (41.5%)
	Shot 6	68 (0.0%)	445 (0.0%)	631 (0.0%)	766 (0.0%)	1,033 (0.1%)	3,331 (0.2%)	8,865 (0.5%)	11,132 (0.6%)	12,766 (0.7%)	18,472 (1.0%)	43,438 (2.3%)	99,169 (5.3%)	130,565 (6.9%)	152,990 (8.1%)	159,655 (8.5%)	163,080 (8.6%)	166,382 (8.8%)	167,539 (8.9%)
	Shot 7	11 (0.0%)	78 (0.0%)	120 (0.0%)	157 (0.0%)	192 (0.0%)	288 (0.0%)	435 (0.0%)	515 (0.0%)	587 (0.0%)	777 (0.0%)	1,294 (0.1%)	2,385 (0.1%)	3,229 (0.2%)	4,038 (0.2%)	4,399 (0.2%)	4,736 (0.3%)	5,230 (0.3%)	5,488 (0.3%)
	Shot 8	1 (0.0%)	22 (0.0%)	37 (0.0%)	52 (0.0%)	66 (0.0%)	87 (0.0%)	121 (0.0%)	137 (0.0%)	153 (0.0%)	170 (0.0%)	202 (0.0%)	242 (0.0%)	276 (0.0%)	301 (0.0%)	315 (0.0%)	331 (0.0%)	347 (0.0%)	361 (0.0%)
	Shot 9	0 (0.0%)	9 (0.0%)	17 (0.0%)	20 (0.0%)	27 (0.0%)	38 (0.0%)	43 (0.0%)	47 (0.0%)	52 (0.0%)	59 (0.0%)	64 (0.0%)	75 (0.0%)	77 (0.0%)	81 (0.0%)	84 (0.0%)	85 (0.0%)	87 (0.0%)	88 (0.0%)
	Shot 10	0 (0.0%)	4 (0.0%)	11 (0.0%)	14 (0.0%)	17 (0.0%)	20 (0.0%)	21 (0.0%)	26 (0.0%)	26 (0.0%)	28 (0.0%)	30 (0.0%)	37 (0.0%)	39 (0.0%)	39 (0.0%)	41 (0.0%)	41 (0.0%)	41 (0.0%)	41 (0.0%)
	Shot 11	0 (0.0%)	3 (0.0%)	7 (0.0%)	8 (0.0%)	10 (0.0%)	10 (0.0%)	11 (0.0%)	15 (0.0%)	15 (0.0%)	16 (0.0%)	18 (0.0%)	19 (0.0%)	19 (0.0%)	21 (0.0%)	21 (0.0%)	21 (0.0%)	21 (0.0%)	21 (0.0%)
	Shot 12	0 (0.0%)	2 (0.0%)	3 (0.0%)	5 (0.0%)	5 (0.0%)	7 (0.0%)	10 (0.0%)	11 (0.0%)	12 (0.0%)	14 (0.0%)	14 (0.0%)	14 (0.0%)	14 (0.0%)	14 (0.0%)	14 (0.0%)	14 (0.0%)	14 (0.0%)	14 (0.0%)
	Shot 13	0 (0.0%)	0 (0.0%)	2 (0.0%)	4 (0.0%)	4 (0.0%)	4 (0.0%)	4 (0.0%)	5 (0.0%)	7 (0.0%)	7 (0.0%)	7 (0.0%)	9 (0.0%)	10 (0.0%)	12 (0.0%)	13 (0.0%)	13 (0.0%)	13 (0.0%)	13 (0.0%)
	Shot 14	0 (0.0%)	0 (0.0%)	2 (0.0%)	3 (0.0%)	4 (0.0%)	4 (0.0%)	4 (0.0%)	4 (0.0%)	4 (0.0%)	6 (0.0%)	6 (0.0%)	6 (0.0%)	7 (0.0%)	7 (0.0%)	7 (0.0%)	7 (0.0%)	7 (0.0%)	7 (0.0%)
	Shot 15	0 (0.0%)	0 (0.0%)	2 (0.0%)	2 (0.0%)	2 (0.0%)	3 (0.0%)	4 (0.0%)	4 (0.0%)	4 (0.0%)	4 (0.0%)	4 (0.0%)	4 (0.0%)	5 (0.0%)	6 (0.0%)	6 (0.0%)	6 (0.0%)	6 (0.0%)	6 (0.0%)
	Shot 16	0 (0.0%)	0 (0.0%)	1 (0.0%)	1 (0.0%)	1 (0.0%)	2 (0.0%)	2 (0.0%)	3 (0.0%)	3 (0.0%)	4 (0.0%)	4 (0.0%)	4 (0.0%)	4 (0.0%)	4 (0.0%)	4 (0.0%)	4 (0.0%)	4 (0.0%)	4 (0.0%)
	Shot 17	0 (0.0%)	0 (0.0%)	0 (0.0%)	0 (0.0%)	0 (0.0%)	0 (0.0%)	0 (0.0%)	1 (0.0%)	1 (0.0%)	1 (0.0%)	2 (0.0%)	2 (0.0%)	2 (0.0%)	3 (0.0%)	3 (0.0%)	3 (0.0%)	3 (0.0%)	3 (0.0%)
	Shot 18	0 (0.0%)	0 (0.0%)	0 (0.0%)	0 (0.0%)	0 (0.0%)	0 (0.0%)	0 (0.0%)	1 (0.0%)	1 (0.0%)	1 (0.0%)	1 (0.0%)	1 (0.0%)	1 (0.0%)	1 (0.0%)	1 (0.0%)	1 (0.0%)	1 (0.0%)	1 (0.0%)
	Shot 19	0 (0.0%)	0 (0.0%)	0 (0.0%)	0 (0.0%)	0 (0.0%)	0 (0.0%)	0 (0.0%)	0 (0.0%)	1 (0.0%)	1 (0.0%)	1 (0.0%)	1 (0.0%)	1 (0.0%)	1 (0.0%)	1 (0.0%)	1 (0.0%)	1 (0.0%)	1 (0.0%)
	Shot 20	0 (0.0%)	0 (0.0%)	0 (0.0%)	0 (0.0%)	0 (0.0%)	0 (0.0%)	0 (0.0%)	0 (0.0%)	0 (0.0%)	0 (0.0%)	1 (0.0%)	1 (0.0%)	1 (0.0%)	1 (0.0%)	1 (0.0%)	1 (0.0%)	1 (0.0%)	1 (0.0%)
	Shot 21	0 (0.0%)	0 (0.0%)	0 (0.0%)	0 (0.0%)	0 (0.0%)	0 (0.0%)	0 (0.0%)	0 (0.0%)	0 (0.0%)	0 (0.0%)	0 (0.0%)	0 (0.0%)	0 (0.0%)	0 (0.0%)	1 (0.0%)	1 (0.0%)	1 (0.0%)	1 (0.0%)
	Pneumococcus	1,543,791 (76.3%)	1,623,323 (80.2%)	1,632,684 (80.7%)	1,635,837 (80.8%)	1,637,481 (80.9%)	1,638,467 (81.0%)	1,638,832 (81.0%)	1,639,039 (81.0%)	1,639,193 (81.0%)	1,639,335 (81.0%)	1,639,493 (81.0%)	1,639,606 (81.0%)	1,639,722 (81.0%)	1,639,902 (81.0%)	1,640,077 (81.0%)	1,640,260 (81.1%)	1,640,363 (81.1%)	1,640,407 (81.1%)
	Shot 1	1,543,791 (100%)	1,623,323 (100%)	1,632,684 (100%)	1,635,837 (100%)	1,637,481 (100%)	1,638,467 (100%)	1,638,832 (100%)	1,639,039 (100%)	1,639,193 (100%)	1,639,335 (100%)	1,639,493 (100%)	1,639,606 (100%)	1,639,722 (100%)	1,639,902 (100%)	1,640,077 (100%)	1,640,260 (100%)	1,640,363 (100%)	1,640,407 (100%)
	Shot 2	1,434,684 (92.9%)	1,511,308 (93.1%)	1,520,044 (93.1%)	1,521,399 (93.0%)	1,521,943 (92.9%)	1,522,238 (92.9%)	1,522,373 (92.9%)	1,522,455 (92.9%)	1,522,539 (92.9%)	1,522,626 (92.9%)	1,522,693 (92.9%)	1,522,771 (92.9%)	1,522,852 (92.9%)	1,522,940 (92.9%)	1,523,026 (92.9%)	1,523,114 (92.9%)	1,523,153 (92.9%)	1,523,172 (92.9%)
	Shot 3	900,069 (58.3%)	1,327,343 (81.8%)	1,344,753 (82.4%)	1,347,242 (82.4%)	1,347,962 (82.3%)	1,348,278 (82.3%)	1,348,414 (82.3%)	1,348,506 (82.3%)	1,348,580 (82.3%)	1,348,651 (82.3%)	1,348,717 (82.3%)	1,348,772 (82.3%)	1,348,853 (82.3%)	1,348,920 (82.3%)	1,349,002 (82.3%)	1,349,053 (82.2%)	1,349,074 (82.2%)	1,349,082 (82.2%)
	Shot 4	102,488 (6.6%)	690,824 (42.6%)	719,317 (44.1%)	723,284 (44.2%)	724,446 (44.2%)	724,989 (44.2%)	725,178 (44.2%)	725,304 (44.3%)	725,400 (44.3%)	725,500 (44.3%)	725,587 (44.3%)	725,674 (44.3%)	725,754 (44.3%)	725,834 (44.3%)	725,888 (44.3%)	725,916 (44.3%)	725,936 (44.3%)	725,943 (44.3%)
	Shot 5	661 (0.0%)	7,091 (0.4%)	8,414 (0.5%)	9,039 (0.6%)	9,588 (0.6%)	10,184 (0.6%)	10,669 (0.7%)	11,112 (0.7%)	11,503 (0.7%)	11,861 (0.7%)	12,208 (0.7%)	12,456 (0.8%)	12,676 (0.8%)	12,858 (0.8%)	12,941 (0.8%)	12,980 (0.8%)	12,992 (0.8%)	12,996 (0.8%)
	Shot 6	53 (0.0%)	224 (0.0%)	288 (0.0%)	326 (0.0%)	351 (0.0%)	398 (0.0%)	436 (0.0%)	498 (0.0%)	547 (0.0%)	602 (0.0%)	671 (0.0%)	726 (0.0%)	793 (0.0%)	840 (0.1%)	857 (0.1%)	869 (0.1%)	871 (0.1%)	871 (0.1%)
	Shot 7	13 (0.0%)	57 (0.0%)	72 (0.0%)	77 (0.0%)	84 (0.0%)	92 (0.0%)	98 (0.0%)	103 (0.0%)	108 (0.0%)	112 (0.0%)	124 (0.0%)	134 (0.0%)	138 (0.0%)	146 (0.0%)	148 (0.0%)	151 (0.0%)	151 (0.0%)	151 (0.0%)
	Shot 8	3 (0.0%)	22 (0.0%)	28 (0.0%)	29 (0.0%)	30 (0.0%)	32 (0.0%)	34 (0.0%)	35 (0.0%)	39 (0.0%)	39 (0.0%)	41 (0.0%)	44 (0.0%)	47 (0.0%)	48 (0.0%)	49 (0.0%)	49 (0.0%)	49 (0.0%)	49 (0.0%)
	Shot 9	1 (0.0%)	8 (0.0%)	10 (0.0%)	11 (0.0%)	13 (0.0%)	14 (0.0%)	14 (0.0%)	16 (0.0%)	17 (0.0%)	17 (0.0%)	17 (0.0%)	17 (0.0%)	17 (0.0%)	18 (0.0%)	18 (0.0%)	18 (0.0%)	18 (0.0%)	18 (0.0%)
	Shot 10	0 (0.0%)	4 (0.0%)	4 (0.0%)	6 (0.0%)	7 (0.0%)	7 (0.0%)	7 (0.0%)	8 (0.0%)	9 (0.0%)	9 (0.0%)	10 (0.0%)	10 (0.0%)	10 (0.0%)	10 (0.0%)	10 (0.0%)	10 (0.0%)	10 (0.0%)	10 (0.0%)
	Shot 11	0 (0.0%)	3 (0.0%)	3 (0.0%)	4 (0.0%)	4 (0.0%)	4 (0.0%)	4 (0.0%)	4 (0.0%)	5 (0.0%)	5 (0.0%)	5 (0.0%)	5 (0.0%)	5 (0.0%)	5 (0.0%)	5 (0.0%)	5 (0.0%)	5 (0.0%)	5 (0.0%)
	Shot 12	0 (0.0%)	2 (0.0%)	2 (0.0%)	2 (0.0%)	2 (0.0%)	2 (0.0%)	2 (0.0%)	2 (0.0%)	2 (0.0%)	2 (0.0%)	2 (0.0%)	2 (0.0%)	2 (0.0%)	2 (0.0%)	2 (0.0%)	2 (0.0%)	2 (0.0%)	2 (0.0%)
	Shot 13	0 (0.0%)	2 (0.0%)	2 (0.0%)	2 (0.0%)	2 (0.0%)	2 (0.0%)	2 (0.0%)	2 (0.0%)	2 (0.0%)	2 (0.0%)	2 (0.0%)	2 (0.0%)	2 (0.0%)	2 (0.0%)	2 (0.0%)	2 (0.0%)	2 (0.0%)	2 (0.0%)
	Shot 14	0 (0.0%)	1 (0.0%)	1 (0.0%)	1 (0.0%)	1 (0.0%)	1 (0.0%)	1 (0.0%)	1 (0.0%)	1 (0.0%)	1 (0.0%)	2 (0.0%)	2 (0.0%)	2 (0.0%)	2 (0.0%)	2 (0.0%)	2 (0.0%)	2 (0.0%)	2 (0.0%)
	Poliomyelitis	1,764,265 (87.2%)	1,826,768 (90.3%)	1,839,035 (90.9%)	1,844,060 (91.1%)	1,846,835 (91.3%)	1,849,924 (91.4%)	1,853,231 (91.6%)	1,854,958 (91.7%)	1,856,350 (91.7%)	1,858,943 (91.9%)	1,864,057 (92.1%)	1,871,623 (92.5%)	1,876,889 (92.7%)	1,881,199 (93.0%)	1,882,918 (93.0%)	1,884,042 (93.1%)	1,884,832 (93.1%)	1,885,163 (93.2%)
	Shot 1	1,764,265 (100%)	1,826,768 (100%)	1,839,035 (100%)	1,844,060 (100%)	1,846,835 (100%)	1,849,924 (100%)	1,853,231 (100%)	1,854,958 (100%)	1,856,350 (100%)	1,858,943 (100%)	1,864,057 (100%)	1,871,623 (100%)	1,876,889 (100%)	1,881,199 (100%)	1,882,918 (100%)	1,884,042 (100%)	1,884,832 (100%)	1,885,163 (100%)
	Shot 2	1,666,544 (94.5%)	1,722,897 (94.3%)	1,734,909 (94.3%)	1,739,913 (94.4%)	1,742,728 (94.4%)	1,745,970 (94.4%)	1,748,678 (94.4%)	1,750,145 (94.3%)	1,751,568 (94.4%)	1,754,616 (94.4%)	1,760,686 (94.5%)	1,767,116 (94.4%)	1,771,602 (94.4%)	1,775,207 (94.4%)	1,776,778 (94.4%)	1,777,785 (94.4%)	1,778,599 (94.4%)	1,778,999 (94.4%)
	Shot 3	1,510,008 (85.6%)	1,633,087 (89.4%)	1,657,705 (90.1%)	1,666,067 (90.3%)	1,669,997 (90.4%)	1,673,071 (90.4%)	1,675,079 (90.4%)	1,676,206 (90.4%)	1,677,219 (90.4%)	1,678,810 (90.3%)	1,681,423 (90.2%)	1,684,246 (90.0%)	1,686,411 (89.9%)	1,688,197 (89.7%)	1,689,033 (89.7%)	1,689,590 (89.7%)	1,690,011 (89.7%)	1,690,211 (89.7%)
	Shot 4	209,155 (11.9%)	1,287,181 (70.5%)	1,386,990 (75.4%)	1,408,147 (76.4%)	1,415,556 (76.6%)	1,420,879 (76.8%)	1,425,674 (76.9%)	1,427,828 (77.0%)	1,429,669 (77.0%)	1,432,887 (77.1%)	1,438,928 (77.2%)	1,446,405 (77.3%)	1,451,457 (77.3%)	1,455,521 (77.4%)	1,457,055 (77.4%)	1,457,779 (77.4%)	1,458,303 (77.4%)	1,458,522 (77.4%)
	Shot 5	1,297 (0.1%)	12,587 (0.7%)	15,692 (0.9%)	17,197 (0.9%)	18,567 (1.0%)	26,151 (1.4%)	50,557 (2.7%)	59,310 (3.2%)	66,398 (3.6%)	86,534 (4.7%)	132,125 (7.1%)	199,563 (10.7%)	236,826 (12.6%)	262,325 (13.9%)	269,414 (14.3%)	272,422 (14.5%)	274,288 (14.6%)	274,982 (14.6%)
	Shot 6	72 (0.0%)	385 (0.0%)	568 (0.0%)	696 (0.0%)	756 (0.0%)	957 (0.1%)	1,404 (0.1%)	1,652 (0.1%)	1,870 (0.1%)	2,551 (0.1%)	4,183 (0.2%)	6,923 (0.4%)	9,114 (0.5%)	11,185 (0.6%)	12,139 (0.6%)	12,864 (0.7%)	13,718 (0.7%)	14,103 (0.7%)
	Shot 7	13 (0.0%)	80 (0.0%)	121 (0.0%)	162 (0.0%)	181 (0.0%)	204 (0.0%)	233 (0.0%)	258 (0.0%)	277 (0.0%)	312 (0.0%)	380 (0.0%)	473 (0.0%)	558 (0.0%)	649 (0.0%)	695 (0.0%)	744 (0.0%)	795 (0.0%)	814 (0.0%)
	Shot 8	1 (0.0%)	23 (0.0%)	36 (0.0%)	51 (0.0%)	57 (0.0%)	60 (0.0%)	67 (0.0%)	74 (0.0%)	81 (0.0%)	90 (0.0%)	101 (0.0%)	115 (0.0%)	125 (0.0%)	133 (0.0%)	136 (0.0%)	142 (0.0%)	145 (0.0%)	146 (0.0%)
	Shot 9	0 (0.0%)	9 (0.0%)	17 (0.0%)	20 (0.0%)	21 (0.0%)	24 (0.0%)	26 (0.0%)	32 (0.0%)	33 (0.0%)	37 (0.0%)	42 (0.0%)	48 (0.0%)	49 (0.0%)	52 (0.0%)	57 (0.0%)	57 (0.0%)	57 (0.0%)	57 (0.0%)
	Shot 10	0 (0.0%)	3 (0.0%)	11 (0.0%)	14 (0.0%)	14 (0.0%)	14 (0.0%)	14 (0.0%)	16 (0.0%)	16 (0.0%)	17 (0.0%)	20 (0.0%)	25 (0.0%)	26 (0.0%)	27 (0.0%)	27 (0.0%)	27 (0.0%)	27 (0.0%)	27 (0.0%)
	Shot 11	0 (0.0%)	3 (0.0%)	7 (0.0%)	8 (0.0%)	9 (0.0%)	9 (0.0%)	9 (0.0%)	9 (0.0%)	9 (0.0%)	11 (0.0%)	12 (0.0%)	12 (0.0%)	12 (0.0%)	13 (0.0%)	13 (0.0%)	13 (0.0%)	13 (0.0%)	13 (0.0%)
	Shot 12	0 (0.0%)	2 (0.0%)	2 (0.0%)	4 (0.0%)	4 (0.0%)	5 (0.0%)	6 (0.0%)	6 (0.0%)	6 (0.0%)	8 (0.0%)	9 (0.0%)	9 (0.0%)	9 (0.0%)	9 (0.0%)	10 (0.0%)	10 (0.0%)	10 (0.0%)	10 (0.0%)
	Shot 13	0 (0.0%)	0 (0.0%)	2 (0.0%)	3 (0.0%)	3 (0.0%)	3 (0.0%)	3 (0.0%)	4 (0.0%)	4 (0.0%)	5 (0.0%)	5 (0.0%)	5 (0.0%)	7 (0.0%)	7 (0.0%)	7 (0.0%)	7 (0.0%)	7 (0.0%)	7 (0.0%)
	Shot 14	0 (0.0%)	0 (0.0%)	2 (0.0%)	2 (0.0%)	3 (0.0%)	3 (0.0%)	3 (0.0%)	4 (0.0%)	4 (0.0%)	4 (0.0%)	4 (0.0%)	4 (0.0%)	4 (0.0%)	5 (0.0%)	5 (0.0%)	5 (0.0%)	5 (0.0%)	5 (0.0%)
	Shot 15	0 (0.0%)	0 (0.0%)	2 (0.0%)	2 (0.0%)	2 (0.0%)	3 (0.0%)	3 (0.0%)	3 (0.0%)	4 (0.0%)	4 (0.0%)	4 (0.0%)	4 (0.0%)	4 (0.0%)	4 (0.0%)	4 (0.0%)	4 (0.0%)	4 (0.0%)	4 (0.0%)
	Shot 16	0 (0.0%)	0 (0.0%)	1 (0.0%)	1 (0.0%)	1 (0.0%)	1 (0.0%)	1 (0.0%)	1 (0.0%)	1 (0.0%)	2 (0.0%)	3 (0.0%)	3 (0.0%)	3 (0.0%)	3 (0.0%)	3 (0.0%)	3 (0.0%)	3 (0.0%)	3 (0.0%)
	Shot 17	0 (0.0%)	0 (0.0%)	0 (0.0%)	0 (0.0%)	0 (0.0%)	0 (0.0%)	0 (0.0%)	0 (0.0%)	0 (0.0%)	0 (0.0%)	1 (0.0%)	1 (0.0%)	1 (0.0%)	2 (0.0%)	3 (0.0%)	3 (0.0%)	3 (0.0%)	3 (0.0%)
	Rotavirus	561,974 (27.8%)	562,073 (27.8%)	562,110 (27.8%)	562,128 (27.8%)	562,146 (27.8%)	562,165 (27.8%)	562,177 (27.8%)	562,183 (27.8%)	562,190 (27.8%)	562,196 (27.8%)	562,208 (27.8%)	562,214 (27.8%)	562,220 (27.8%)	562,221 (27.8%)	562,224 (27.8%)	562,229 (27.8%)	562,231 (27.8%)	562,232 (27.8%)
	Shot 1	561,974 (100%)	562,073 (100%)	562,110 (100%)	562,128 (100%)	562,146 (100%)	562,165 (100%)	562,177 (100%)	562,183 (100%)	562,190 (100%)	562,196 (100%)	562,208 (100%)	562,214 (100%)	562,220 (100%)	562,221 (100%)	562,224 (100%)	562,229 (100%)	562,231 (100%)	562,232 (100%)
	Shot 2	508,290 (90.4%)	508,326 (90.4%)	508,330 (90.4%)	508,334 (90.4%)	508,336 (90.4%)	508,338 (90.4%)	508,338 (90.4%)	508,339 (90.4%)	508,339 (90.4%)	508,340 (90.4%)	508,341 (90.4%)	508,343 (90.4%)	508,343 (90.4%)	508,343 (90.4%)	508,343 (90.4%)	508,343 (90.4%)	508,343 (90.4%)	508,344 (90.4%)
	Shot 3	161,105 (28.7%)	161,230 (28.7%)	161,251 (28.7%)	161,260 (28.7%)	161,264 (28.7%)	161,264 (28.7%)	161,266 (28.7%)	161,267 (28.7%)	161,267 (28.7%)	161,267 (28.7%)	161,268 (28.7%)	161,268 (28.7%)	161,268 (28.7%)	161,268 (28.7%)	161,268 (28.7%)	161,268 (28.7%)	161,268 (28.7%)	161,268 (28.7%)
	Shot 4	600 (0.1%)	679 (0.1%)	693 (0.1%)	700 (0.1%)	700 (0.1%)	704 (0.1%)	705 (0.1%)	706 (0.1%)	706 (0.1%)	706 (0.1%)	706 (0.1%)	706 (0.1%)	706 (0.1%)	706 (0.1%)	706 (0.1%)	706 (0.1%)	706 (0.1%)	706 (0.1%)
	Shot 5	15 (0.0%)	18 (0.0%)	19 (0.0%)	20 (0.0%)	21 (0.0%)	22 (0.0%)	23 (0.0%)	23 (0.0%)	23 (0.0%)	23 (0.0%)	23 (0.0%)	23 (0.0%)	23 (0.0%)	23 (0.0%)	23 (0.0%)	23 (0.0%)	23 (0.0%)	23 (0.0%)
	Shot 6	4 (0.0%)	4 (0.0%)	4 (0.0%)	4 (0.0%)	4 (0.0%)	5 (0.0%)	5 (0.0%)	5 (0.0%)	5 (0.0%)	5 (0.0%)	5 (0.0%)	5 (0.0%)	5 (0.0%)	5 (0.0%)	5 (0.0%)	5 (0.0%)	5 (0.0%)	5 (0.0%)
	Shot 7	1 (0.0%)	1 (0.0%)	1 (0.0%)	1 (0.0%)	1 (0.0%)	1 (0.0%)	1 (0.0%)	1 (0.0%)	1 (0.0%)	1 (0.0%)	1 (0.0%)	1 (0.0%)	1 (0.0%)	1 (0.0%)	1 (0.0%)	1 (0.0%)	1 (0.0%)	1 (0.0%)
	Shot 8	1 (0.0%)	1 (0.0%)	1 (0.0%)	1 (0.0%)	1 (0.0%)	1 (0.0%)	1 (0.0%)	1 (0.0%)	1 (0.0%)	1 (0.0%)	1 (0.0%)	1 (0.0%)	1 (0.0%)	1 (0.0%)	1 (0.0%)	1 (0.0%)	1 (0.0%)	1 (0.0%)
	Rubella	1,170,883 (57.9%)	1,659,285 (82.0%)	1,716,318 (84.8%)	1,737,841 (85.9%)	1,749,460 (86.5%)	1,760,316 (87.0%)	1,766,797 (87.3%)	1,770,410 (87.5%)	1,773,862 (87.7%)	1,777,077 (87.8%)	1,779,917 (88.0%)	1,781,976 (88.1%)	1,783,869 (88.2%)	1,785,740 (88.2%)	1,787,148 (88.3%)	1,788,412 (88.4%)	1,789,321 (88.4%)	1,789,608 (88.4%)
	Shot 1	1,170,883 (100%)	1,659,285 (100%)	1,716,318 (100%)	1,737,841 (100%)	1,749,460 (100%)	1,760,316 (100%)	1,766,797 (100%)	1,770,410 (100%)	1,773,862 (100%)	1,777,077 (100%)	1,779,917 (100%)	1,781,976 (100%)	1,783,869 (100%)	1,785,740 (100%)	1,787,148 (100%)	1,788,412 (100%)	1,789,321 (100%)	1,789,608 (100%)
	Shot 2	73,573 (6.3%)	1,268,506 (76.4%)	1,465,028 (85.4%)	1,522,560 (87.6%)	1,549,781 (88.6%)	1,573,251 (89.4%)	1,583,754 (89.6%)	1,588,691 (89.7%)	1,592,995 (89.8%)	1,596,754 (89.9%)	1,600,165 (89.9%)	1,602,392 (89.9%)	1,604,577 (89.9%)	1,606,669 (90.0%)	1,608,232 (90.0%)	1,609,590 (90.0%)	1,610,579 (90.0%)	1,610,924 (90.0%)
	Shot 3	311 (0.0%)	8,465 (0.5%)	12,237 (0.7%)	14,447 (0.8%)	15,904 (0.9%)	17,281 (1.0%)	18,173 (1.0%)	18,608 (1.1%)	18,969 (1.1%)	19,315 (1.1%)	19,644 (1.1%)	19,983 (1.1%)	20,295 (1.1%)	20,624 (1.2%)	20,890 (1.2%)	21,140 (1.2%)	21,326 (1.2%)	21,403 (1.2%)
	Shot 4	9 (0.0%)	150 (0.0%)	290 (0.0%)	394 (0.0%)	462 (0.0%)	532 (0.0%)	574 (0.0%)	605 (0.0%)	640 (0.0%)	675 (0.0%)	706 (0.0%)	738 (0.0%)	779 (0.0%)	834 (0.0%)	868 (0.0%)	917 (0.1%)	954 (0.1%)	969 (0.1%)
	Shot 5	2 (0.0%)	17 (0.0%)	71 (0.0%)	92 (0.0%)	105 (0.0%)	120 (0.0%)	124 (0.0%)	131 (0.0%)	132 (0.0%)	134 (0.0%)	136 (0.0%)	140 (0.0%)	143 (0.0%)	148 (0.0%)	149 (0.0%)	151 (0.0%)	152 (0.0%)	153 (0.0%)
	Shot 6	0 (0.0%)	3 (0.0%)	35 (0.0%)	53 (0.0%)	64 (0.0%)	68 (0.0%)	76 (0.0%)	78 (0.0%)	79 (0.0%)	80 (0.0%)	80 (0.0%)	82 (0.0%)	83 (0.0%)	83 (0.0%)	83 (0.0%)	83 (0.0%)	83 (0.0%)	83 (0.0%)
	Shot 7	0 (0.0%)	0 (0.0%)	7 (0.0%)	24 (0.0%)	31 (0.0%)	33 (0.0%)	37 (0.0%)	41 (0.0%)	42 (0.0%)	44 (0.0%)	44 (0.0%)	44 (0.0%)	44 (0.0%)	44 (0.0%)	44 (0.0%)	44 (0.0%)	44 (0.0%)	44 (0.0%)
	Shot 8	0 (0.0%)	0 (0.0%)	3 (0.0%)	10 (0.0%)	13 (0.0%)	15 (0.0%)	19 (0.0%)	24 (0.0%)	26 (0.0%)	26 (0.0%)	26 (0.0%)	26 (0.0%)	27 (0.0%)	27 (0.0%)	27 (0.0%)	27 (0.0%)	27 (0.0%)	27 (0.0%)
	Shot 9	0 (0.0%)	0 (0.0%)	0 (0.0%)	6 (0.0%)	8 (0.0%)	11 (0.0%)	11 (0.0%)	13 (0.0%)	15 (0.0%)	16 (0.0%)	17 (0.0%)	17 (0.0%)	17 (0.0%)	17 (0.0%)	17 (0.0%)	17 (0.0%)	17 (0.0%)	17 (0.0%)
	Shot 10	0 (0.0%)	0 (0.0%)	0 (0.0%)	3 (0.0%)	4 (0.0%)	5 (0.0%)	5 (0.0%)	5 (0.0%)	6 (0.0%)	6 (0.0%)	6 (0.0%)	6 (0.0%)	6 (0.0%)	6 (0.0%)	6 (0.0%)	6 (0.0%)	6 (0.0%)	6 (0.0%)
	Shot 11	0 (0.0%)	0 (0.0%)	0 (0.0%)	0 (0.0%)	0 (0.0%)	0 (0.0%)	1 (0.0%)	2 (0.0%)	2 (0.0%)	2 (0.0%)	3 (0.0%)	4 (0.0%)	4 (0.0%)	4 (0.0%)	4 (0.0%)	4 (0.0%)	4 (0.0%)	4 (0.0%)
	Shot 12	0 (0.0%)	0 (0.0%)	0 (0.0%)	0 (0.0%)	0 (0.0%)	0 (0.0%)	0 (0.0%)	1 (0.0%)	1 (0.0%)	2 (0.0%)	2 (0.0%)	2 (0.0%)	2 (0.0%)	2 (0.0%)	2 (0.0%)	2 (0.0%)	2 (0.0%)	2 (0.0%)
	Shot 13	0 (0.0%)	0 (0.0%)	0 (0.0%)	0 (0.0%)	0 (0.0%)	0 (0.0%)	0 (0.0%)	0 (0.0%)	1 (0.0%)	1 (0.0%)	2 (0.0%)	2 (0.0%)	2 (0.0%)	2 (0.0%)	2 (0.0%)	2 (0.0%)	2 (0.0%)	2 (0.0%)
	Shot 14	0 (0.0%)	0 (0.0%)	0 (0.0%)	0 (0.0%)	0 (0.0%)	0 (0.0%)	0 (0.0%)	0 (0.0%)	0 (0.0%)	0 (0.0%)	1 (0.0%)	2 (0.0%)	2 (0.0%)	2 (0.0%)	2 (0.0%)	2 (0.0%)	2 (0.0%)	2 (0.0%)
	Shot 15	0 (0.0%)	0 (0.0%)	0 (0.0%)	0 (0.0%)	0 (0.0%)	0 (0.0%)	0 (0.0%)	0 (0.0%)	0 (0.0%)	0 (0.0%)	1 (0.0%)	1 (0.0%)	1 (0.0%)	1 (0.0%)	1 (0.0%)	1 (0.0%)	1 (0.0%)	1 (0.0%)
	Tetanus	1,773,241 (87.6%)	1,840,557 (91.0%)	1,854,170 (91.6%)	1,859,717 (91.9%)	1,863,599 (92.1%)	1,873,811 (92.6%)	1,891,851 (93.5%)	1,898,246 (93.8%)	1,901,291 (94.0%)	1,903,424 (94.1%)	1,905,556 (94.2%)	1,907,792 (94.3%)	1,909,314 (94.4%)	1,910,435 (94.4%)	1,910,915 (94.4%)	1,911,227 (94.4%)	1,911,456 (94.5%)	1,911,538 (94.5%)
	Shot 1	1,773,241 (100%)	1,840,557 (100%)	1,854,170 (100%)	1,859,717 (100%)	1,863,599 (100%)	1,873,811 (100%)	1,891,851 (100%)	1,898,246 (100%)	1,901,291 (100%)	1,903,424 (100%)	1,905,556 (100%)	1,907,792 (100%)	1,909,314 (100%)	1,910,435 (100%)	1,910,915 (100%)	1,911,227 (100%)	1,911,456 (100%)	1,911,538 (100%)
	Shot 2	1,672,547 (94.3%)	1,735,746 (94.3%)	1,749,286 (94.3%)	1,755,080 (94.4%)	1,760,795 (94.5%)	1,779,054 (94.9%)	1,796,383 (95.0%)	1,802,667 (95.0%)	1,805,867 (95.0%)	1,808,516 (95.0%)	1,812,881 (95.1%)	1,820,012 (95.4%)	1,825,474 (95.6%)	1,830,206 (95.8%)	1,832,388 (95.9%)	1,834,118 (96.0%)	1,835,909 (96.0%)	1,836,692 (96.1%)
	Shot 3	1,515,937 (85.5%)	1,642,337 (89.2%)	1,670,329 (90.1%)	1,680,166 (90.3%)	1,685,731 (90.5%)	1,694,959 (90.5%)	1,704,370 (90.1%)	1,707,792 (90.0%)	1,709,835 (89.9%)	1,711,967 (89.9%)	1,716,590 (90.1%)	1,722,114 (90.3%)	1,726,362 (90.4%)	1,729,767 (90.5%)	1,731,215 (90.6%)	1,732,327 (90.6%)	1,733,339 (90.7%)	1,733,820 (90.7%)
	Shot 4	210,784 (11.9%)	1,293,241 (70.3%)	1,395,226 (75.2%)	1,417,832 (76.2%)	1,427,705 (76.6%)	1,448,599 (77.3%)	1,483,820 (78.4%)	1,495,141 (78.8%)	1,500,957 (78.9%)	1,504,733 (79.1%)	1,508,835 (79.2%)	1,512,948 (79.3%)	1,516,284 (79.4%)	1,519,146 (79.5%)	1,520,479 (79.6%)	1,521,303 (79.6%)	1,521,948 (79.6%)	1,522,241 (79.6%)
	Shot 5	1,438 (0.1%)	14,647 (0.8%)	18,394 (1.0%)	20,508 (1.1%)	35,950 (1.9%)	198,061 (10.6%)	590,369 (31.2%)	680,096 (35.8%)	716,056 (37.7%)	734,341 (38.6%)	750,588 (39.4%)	766,517 (40.2%)	777,950 (40.7%)	786,565 (41.2%)	789,745 (41.3%)	791,495 (41.4%)	792,837 (41.5%)	793,386 (41.5%)
	Shot 6	70 (0.0%)	478 (0.0%)	716 (0.0%)	926 (0.0%)	1,259 (0.1%)	3,750 (0.2%)	9,679 (0.5%)	12,194 (0.6%)	14,020 (0.7%)	19,962 (1.0%)	45,507 (2.4%)	102,260 (5.4%)	134,384 (7.0%)	157,388 (8.2%)	164,304 (8.6%)	167,947 (8.8%)	171,489 (9.0%)	172,769 (9.0%)
	Shot 7	11 (0.0%)	78 (0.0%)	124 (0.0%)	177 (0.0%)	225 (0.0%)	349 (0.0%)	539 (0.0%)	644 (0.0%)	740 (0.0%)	968 (0.1%)	1,560 (0.1%)	2,770 (0.1%)	3,718 (0.2%)	4,655 (0.2%)	5,074 (0.3%)	5,458 (0.3%)	6,024 (0.3%)	6,326 (0.3%)
	Shot 8	1 (0.0%)	23 (0.0%)	38 (0.0%)	57 (0.0%)	72 (0.0%)	98 (0.0%)	136 (0.0%)	154 (0.0%)	175 (0.0%)	195 (0.0%)	234 (0.0%)	288 (0.0%)	338 (0.0%)	374 (0.0%)	396 (0.0%)	418 (0.0%)	449 (0.0%)	468 (0.0%)
	Shot 9	0 (0.0%)	9 (0.0%)	18 (0.0%)	20 (0.0%)	27 (0.0%)	38 (0.0%)	48 (0.0%)	53 (0.0%)	58 (0.0%)	68 (0.0%)	73 (0.0%)	83 (0.0%)	86 (0.0%)	89 (0.0%)	92 (0.0%)	95 (0.0%)	97 (0.0%)	98 (0.0%)
	Shot 10	0 (0.0%)	3 (0.0%)	11 (0.0%)	14 (0.0%)	17 (0.0%)	20 (0.0%)	21 (0.0%)	27 (0.0%)	27 (0.0%)	29 (0.0%)	32 (0.0%)	40 (0.0%)	44 (0.0%)	45 (0.0%)	47 (0.0%)	47 (0.0%)	47 (0.0%)	47 (0.0%)
	Shot 11	0 (0.0%)	3 (0.0%)	7 (0.0%)	9 (0.0%)	11 (0.0%)	13 (0.0%)	13 (0.0%)	16 (0.0%)	16 (0.0%)	16 (0.0%)	19 (0.0%)	21 (0.0%)	21 (0.0%)	23 (0.0%)	24 (0.0%)	24 (0.0%)	24 (0.0%)	24 (0.0%)
	Shot 12	0 (0.0%)	2 (0.0%)	2 (0.0%)	5 (0.0%)	7 (0.0%)	8 (0.0%)	10 (0.0%)	13 (0.0%)	14 (0.0%)	16 (0.0%)	16 (0.0%)	16 (0.0%)	16 (0.0%)	16 (0.0%)	16 (0.0%)	16 (0.0%)	16 (0.0%)	16 (0.0%)
	Shot 13	0 (0.0%)	0 (0.0%)	2 (0.0%)	4 (0.0%)	4 (0.0%)	5 (0.0%)	6 (0.0%)	6 (0.0%)	8 (0.0%)	9 (0.0%)	9 (0.0%)	9 (0.0%)	10 (0.0%)	12 (0.0%)	13 (0.0%)	13 (0.0%)	13 (0.0%)	13 (0.0%)
	Shot 14	0 (0.0%)	0 (0.0%)	2 (0.0%)	2 (0.0%)	3 (0.0%)	3 (0.0%)	4 (0.0%)	5 (0.0%)	5 (0.0%)	6 (0.0%)	6 (0.0%)	8 (0.0%)	8 (0.0%)	8 (0.0%)	8 (0.0%)	8 (0.0%)	8 (0.0%)	8 (0.0%)
	Shot 15	0 (0.0%)	0 (0.0%)	2 (0.0%)	2 (0.0%)	2 (0.0%)	3 (0.0%)	3 (0.0%)	4 (0.0%)	4 (0.0%)	5 (0.0%)	5 (0.0%)	5 (0.0%)	7 (0.0%)	7 (0.0%)	7 (0.0%)	7 (0.0%)	7 (0.0%)	7 (0.0%)
	Shot 16	0 (0.0%)	0 (0.0%)	1 (0.0%)	1 (0.0%)	1 (0.0%)	2 (0.0%)	2 (0.0%)	3 (0.0%)	3 (0.0%)	4 (0.0%)	4 (0.0%)	4 (0.0%)	4 (0.0%)	5 (0.0%)	5 (0.0%)	5 (0.0%)	5 (0.0%)	5 (0.0%)
	Shot 17	0 (0.0%)	0 (0.0%)	0 (0.0%)	0 (0.0%)	0 (0.0%)	0 (0.0%)	0 (0.0%)	1 (0.0%)	1 (0.0%)	1 (0.0%)	2 (0.0%)	2 (0.0%)	2 (0.0%)	3 (0.0%)	3 (0.0%)	3 (0.0%)	3 (0.0%)	3 (0.0%)
	Shot 18	0 (0.0%)	0 (0.0%)	0 (0.0%)	0 (0.0%)	0 (0.0%)	0 (0.0%)	0 (0.0%)	0 (0.0%)	1 (0.0%)	1 (0.0%)	1 (0.0%)	1 (0.0%)	1 (0.0%)	1 (0.0%)	1 (0.0%)	1 (0.0%)	1 (0.0%)	1 (0.0%)
	Shot 19	0 (0.0%)	0 (0.0%)	0 (0.0%)	0 (0.0%)	0 (0.0%)	0 (0.0%)	0 (0.0%)	0 (0.0%)	0 (0.0%)	0 (0.0%)	1 (0.0%)	1 (0.0%)	1 (0.0%)	1 (0.0%)	1 (0.0%)	1 (0.0%)	1 (0.0%)	1 (0.0%)
	Shot 20	0 (0.0%)	0 (0.0%)	0 (0.0%)	0 (0.0%)	0 (0.0%)	0 (0.0%)	0 (0.0%)	0 (0.0%)	0 (0.0%)	0 (0.0%)	0 (0.0%)	0 (0.0%)	0 (0.0%)	0 (0.0%)	1 (0.0%)	1 (0.0%)	1 (0.0%)	1 (0.0%)
	Varicella	991,115 (49.0%)	1,433,820 (70.9%)	1,491,388 (73.7%)	1,517,152 (75.0%)	1,533,760 (75.8%)	1,552,718 (76.7%)	1,564,584 (77.3%)	1,570,268 (77.6%)	1,574,660 (77.8%)	1,578,336 (78.0%)	1,581,681 (78.2%)	1,583,746 (78.3%)	1,585,378 (78.3%)	1,587,104 (78.4%)	1,588,012 (78.5%)	1,588,589 (78.5%)	1,588,947 (78.5%)	1,589,097 (78.5%)
	Shot 1	991,115 (100%)	1,433,820 (100%)	1,491,388 (100%)	1,517,152 (100%)	1,533,760 (100%)	1,552,718 (100%)	1,564,584 (100%)	1,570,268 (100%)	1,574,660 (100%)	1,578,336 (100%)	1,581,681 (100%)	1,583,746 (100%)	1,585,378 (100%)	1,587,104 (100%)	1,588,012 (100%)	1,588,589 (100%)	1,588,947 (100%)	1,589,097 (100%)
	Shot 2	58,972 (6.0%)	1,068,013 (74.5%)	1,225,352 (82.2%)	1,280,599 (84.4%)	1,313,245 (85.6%)	1,347,807 (86.8%)	1,365,234 (87.3%)	1,373,080 (87.4%)	1,378,883 (87.6%)	1,383,486 (87.7%)	1,387,414 (87.7%)	1,389,987 (87.8%)	1,391,975 (87.8%)	1,394,124 (87.8%)	1,395,313 (87.9%)	1,396,004 (87.9%)	1,396,415 (87.9%)	1,396,591 (87.9%)
	Shot 3	290 (0.0%)	7,606 (0.5%)	10,889 (0.7%)	13,068 (0.9%)	14,537 (0.9%)	16,051 (1.0%)	16,986 (1.1%)	17,485 (1.1%)	17,899 (1.1%)	18,284 (1.2%)	18,605 (1.2%)	18,877 (1.2%)	19,089 (1.2%)	19,305 (1.2%)	19,423 (1.2%)	19,518 (1.2%)	19,581 (1.2%)	19,621 (1.2%)
	Shot 4	8 (0.0%)	156 (0.0%)	284 (0.0%)	394 (0.0%)	462 (0.0%)	557 (0.0%)	617 (0.0%)	664 (0.0%)	705 (0.0%)	736 (0.0%)	766 (0.0%)	792 (0.1%)	827 (0.1%)	851 (0.1%)	872 (0.1%)	888 (0.1%)	897 (0.1%)	899 (0.1%)
	Shot 5	1 (0.0%)	18 (0.0%)	56 (0.0%)	73 (0.0%)	80 (0.0%)	90 (0.0%)	94 (0.0%)	104 (0.0%)	106 (0.0%)	107 (0.0%)	107 (0.0%)	108 (0.0%)	114 (0.0%)	116 (0.0%)	117 (0.0%)	119 (0.0%)	119 (0.0%)	119 (0.0%)
	Shot 6	0 (0.0%)	4 (0.0%)	26 (0.0%)	44 (0.0%)	48 (0.0%)	51 (0.0%)	55 (0.0%)	60 (0.0%)	61 (0.0%)	61 (0.0%)	62 (0.0%)	62 (0.0%)	63 (0.0%)	64 (0.0%)	64 (0.0%)	64 (0.0%)	64 (0.0%)	64 (0.0%)
	Shot 7	0 (0.0%)	0 (0.0%)	7 (0.0%)	19 (0.0%)	23 (0.0%)	26 (0.0%)	27 (0.0%)	31 (0.0%)	33 (0.0%)	33 (0.0%)	34 (0.0%)	34 (0.0%)	34 (0.0%)	34 (0.0%)	34 (0.0%)	34 (0.0%)	34 (0.0%)	34 (0.0%)
	Shot 8	0 (0.0%)	0 (0.0%)	3 (0.0%)	5 (0.0%)	9 (0.0%)	10 (0.0%)	13 (0.0%)	13 (0.0%)	14 (0.0%)	15 (0.0%)	15 (0.0%)	15 (0.0%)	16 (0.0%)	16 (0.0%)	16 (0.0%)	16 (0.0%)	16 (0.0%)	16 (0.0%)
	Shot 9	0 (0.0%)	0 (0.0%)	2 (0.0%)	3 (0.0%)	4 (0.0%)	6 (0.0%)	9 (0.0%)	9 (0.0%)	9 (0.0%)	11 (0.0%)	11 (0.0%)	11 (0.0%)	11 (0.0%)	11 (0.0%)	11 (0.0%)	11 (0.0%)	11 (0.0%)	11 (0.0%)
	Shot 10	0 (0.0%)	0 (0.0%)	0 (0.0%)	2 (0.0%)	3 (0.0%)	3 (0.0%)	3 (0.0%)	3 (0.0%)	4 (0.0%)	4 (0.0%)	4 (0.0%)	4 (0.0%)	4 (0.0%)	4 (0.0%)	4 (0.0%)	4 (0.0%)	4 (0.0%)	4 (0.0%)
